# Supplementary material for: Long Non-Coding RNA Profiling in a Non-Alcoholic Fatty Liver Disease Rodent Model: New Insight into Pathogenesis
Source: Int J Mol Sci. 2017 Jan 16;18(1):21. doi: 10.3390/ijms18010021 (PMC5297656; doi:10.3390/ijms18010021)
Supplement: Supplementary file 1 [file ijms-18-00021-s001.zip]

Archive with 3 entries (2 files):
- ijms-155782-Supplementary Materials/
- ijms-155782-Supplementary Materials/ijms-155782-Tables S2 and S3.xls
- ijms-155782-Supplementary Materials/ijms-155782_final_supplementary.pdf
