# Supplementary material for: Long Non-Coding RNA Profiling in a Non-Alcoholic Fatty Liver Disease Rodent Model: New Insight into Pathogenesis
Source: Int J Mol Sci. 2017 Jan 16;18(1):21. doi: 10.3390/ijms18010021 (PMC5297656; doi:10.3390/ijms18010021)
Supplement: Supplementary file 1 [file ijms-18-00021-s001.zip › ijms-155782-Supplementary Materials/ijms-155782-Tables S2 and S3.xls]

## Sheet: final_cis
Table S2. Potential cis-targets of deregulated lncRNAs.
Probe name	Sequence name	Cis-target name	Cis-target description
CUST_70203_PI428753551	seq24559	Coq10b///Coq10b	NM_026424///NM_001039710
CUST_38890_PI428753551	seq13657	Tnfsf11	NM_011613
CUST_56501_PI428753551	seq19798	Pard3b	NM_001081050
CUST_13750_PI428753551	seq4857	Tmem110///Sfmbt1///Sfmbt1///Sfmbt1	NM_028839///NM_019460///NM_001166531///NM_001166532
CUST_84952_PI428753551	seq29695	Sp100///A630001G21Rik	NM_013673///NM_177055
CUST_56205_PI428753551	seq19692	Kcnd2	NM_019697
CUST_6878_PI428753551	seq2436	Gpx2///Rab15	NM_030677///NM_134050
CUST_6744_PI428753551	seq2389	Gcc2	NM_027375
CUST_51464_PI428753551	seq18061	Myt1l///Myt1l///Myt1l///Myt1l	NM_001093778///NM_008666///NM_001093775///NM_001093776
CUST_88897_PI428753551	seq31038	Bak1///Ggnbp1///Ggnbp1	NM_007523///NM_001251881///NM_027544
CUST_94691_PI428753551	seq33004	Calml4///Calml4///Pias1	NM_001102468///NM_138304///NM_019663
CUST_92699_PI428753551	seq32328	Polr1a	NM_009088
CUST_655_PI428753551	seq232	Ahsa2///Usp34	NM_172391///NM_001190401
CUST_91653_PI428753551	seq31973	Clcnka///Clcnka///Clcnkb	NM_024412///NM_001146307///NM_019701
CUST_49091_PI428753551	seq17237	Cpne9///Mtmr14	NM_170673///NM_026849
CUST_91398_PI428753551	seq31887	Snapc3///Psip1	NM_029949///NM_133948
CUST_89383_PI428753551	seq31203	Prrc1///Ctxn3///1700011I03Rik	NM_028447///NM_001134697///NM_029290
CUST_49467_PI428753551	seq17372	Rin2	NM_028724
CUST_57268_PI428753551	seq20061	P2rx4///Camkk2///Camkk2	NM_011026///NM_145358///NM_001199676
CUST_71478_PI428753551	seq25008	Psmb1///Tbp	NM_011185///NM_013684
CUST_26655_PI428753551	seq9388	Ddah1	NM_026993
CUST_4268_PI428753551	seq1501	Zbtb7c	NM_145356
CUST_88282_PI428753551	seq30829	Acr///Acr///Acr///Acr///Acr///Acr///Rabl2	NM_001277248///NM_001277245///NM_001277246///NM_001277247///NM_013455///NM_001205049///NM_026817
CUST_54790_PI428753551	seq19206	Dock9	NM_134074
CUST_2070_PI428753551	seq730	Cldn3///Abhd11///Abhd11	NM_009902///NM_001190437///NM_145215
CUST_85883_PI428753551	seq30010	Kitl	NM_013598
CUST_62501_PI428753551	seq21864	Zfp781	NM_199062
CUST_33484_PI428753551	seq11740	Papss2	NM_001201470
CUST_47080_PI428753551	seq16536	Edn3	NM_007903
CUST_8331_PI428753551	seq2947	Map6///Map6///Map6	NM_001048167///NM_010837///NM_001043355
CUST_88023_PI428753551	seq30740	Deptor///Deptor	NM_145470///NM_001037937
CUST_4899_PI428753551	seq1725	Pigb///Ccpg1///Ccpg1	NM_018889///NM_028181///NM_001114328
CUST_86659_PI428753551	seq30273	1810043H04Rik///Azi1///Enthd2///Slc38a10///Slc38a10///Slc38a10///Slc38a10	NM_001110242///NM_009734///NM_183137///NM_001164799///NM_001164800///NM_001164798///NM_024249
CUST_93368_PI428753551	seq32553	Saa2///Gtf2h1///Hps5///Hps5///Hps5	NM_011314///NM_008186///NM_001167864///NM_001005247///NM_001005248
CUST_95023_PI428753551	seq33117	Ccr9///Ccr9	NM_001166625///NM_009913
CUST_31201_PI428753551	seq10947	Gpatch8	NM_001159492
CUST_85701_PI428753551	seq29948	Itgb2	NM_008404
CUST_89536_PI428753551	seq31256	Tbc1d10c///Rad9a///Ppp1ca	NM_178650///NM_011237///NM_031868
CUST_87067_PI428753551	seq30411	Zfp386///Zfp386	NM_019565///NM_001004066
CUST_199_PI428753551	seq70	Cd81	NM_133655
CUST_83068_PI428753551	seq29060	Foxp4///Foxp4///Foxp4	NM_001110825///NM_028767///NM_001110824
CUST_36936_PI428753551	seq12967	Dapp1	NM_011932
CUST_82446_PI428753551	seq28851	Zeb2	NM_015753
CUST_37462_PI428753551	seq13151	Desi2	NM_024282
CUST_24594_PI428753551	seq8672	Glis3	NM_175459
CUST_7543_PI428753551	seq2672	Klhl10///Klhl11	NM_025727///NM_172565
CUST_94100_PI428753551	seq32802	Ddx49///Homer3///Homer3///Cope	NM_001024922///NM_011984///NM_001146153///NM_021538
CUST_46544_PI428753551	seq16351	Lhfpl3///Lhfpl3	NM_029990///NM_001081231
CUST_91758_PI428753551	seq32008	Aurkaip1///Mxra8///Dvl1	NM_025338///NM_024263///NM_010091
CUST_85975_PI428753551	seq30041	Mtmr3	NM_028860
CUST_86933_PI428753551	seq30366	Ngb///Tmem63c	NM_022414///NM_172583
CUST_73120_PI428753551	seq25593	Clint1	NM_001045520
CUST_64412_PI428753551	seq22543	Ryr2	NM_023868
CUST_4577_PI428753551	seq1610	Tnp1	NM_009407
CUST_47826_PI428753551	seq16800	Cntnap2	NM_001004357
CUST_17723_PI428753551	seq6253	Depdc1b	NM_178683
CUST_5342_PI428753551	seq1884	Tax1bp1	NM_025816
CUST_59806_PI428753551	seq20933	Dkk2	NM_020265
CUST_89276_PI428753551	seq31167	Fam53c///Cdc25c	NM_175104///NM_009860
CUST_88158_PI428753551	seq30786	Cyth4	NM_028195
CUST_26486_PI428753551	seq9329	Rbfox1///Rbfox1	NM_021477///NM_183188
CUST_42474_PI428753551	seq14910	Gm5082///Tmem170b	NM_177808///NM_001163572
CUST_40739_PI428753551	seq14305	Atf1	NM_007497
CUST_17262_PI428753551	seq6090	Mtmr4///Hsf5	NM_133215///NM_001045527
CUST_49719_PI428753551	seq17460	Barhl2	NM_001005477
CUST_22346_PI428753551	seq7865	Kcnq3	NM_152923
CUST_55687_PI428753551	seq19516	Fam126b	NM_172513
CUST_12587_PI428753551	seq4439	Cdrt4	NM_025496
CUST_87496_PI428753551	seq30559	Lrrc3b	NM_146052
CUST_82398_PI428753551	seq28834	Arhgap15	NM_153820
CUST_73186_PI428753551	seq25617	2610305D13Rik	NM_145078
CUST_74745_PI428753551	seq26183	Kcnab1	NM_010597
CUST_23222_PI428753551	seq8181	Nid1	NM_010917
CUST_84570_PI428753551	seq29566	Hira	NM_010435
CUST_24954_PI428753551	seq8795	Cnr1	NM_007726
CUST_27287_PI428753551	seq9608	Nrxn3///Nrxn3	NM_001198587///NM_172544
CUST_6724_PI428753551	seq2382	Thap3///Thap3///Dnajc11///Phf13	NM_175152///NM_001145929///NM_172704///NM_172705
CUST_68648_PI428753551	seq24007	AI314180	NM_172381
CUST_37746_PI428753551	seq13253	Ikzf1///Ikzf1	NM_009578///NM_001025597
CUST_42318_PI428753551	seq14851	Slitrk3	NM_198864
CUST_87070_PI428753551	seq30412	Vipr2	NM_009511
CUST_90641_PI428753551	seq31629	Trp53rk	NM_023815
CUST_46811_PI428753551	seq16442	4933416I08Rik	NM_027700
CUST_94634_PI428753551	seq32985	Fbxo22///Nrg4	NM_028049///NM_032002
CUST_93819_PI428753551	seq32707	Zfp511///Msx3///Tubgcp2	NM_027201///NM_010836///NM_133755
CUST_18569_PI428753551	seq6545	Vldlr///Vldlr	NM_013703///NM_001161420
CUST_94525_PI428753551	seq32948	Stt3a///Ei24///Ei24	NM_008408///NM_007915///NM_001199494
CUST_61890_PI428753551	seq21655	Sp3///Sp3	NM_001018042///NM_001098425
CUST_37870_PI428753551	seq13298	Dusp10	NM_022019
CUST_28260_PI428753551	seq9944	Cdk17	NM_146239
CUST_9601_PI428753551	seq3398	Foxj1///Rnf157	NM_008240///NM_027258
CUST_1120_PI428753551	seq397	Gne	NM_015828
CUST_8399_PI428753551	seq2971	Gm4884///Gm5592	NM_183166///NM_001033782
CUST_18195_PI428753551	seq6417	Sgol2///Sgol2///Aox1	NM_001177867///NM_199007///NM_009676
CUST_82590_PI428753551	seq28899	Ola1	NM_025942
CUST_11690_PI428753551	seq4118	A1bg	NM_001081067
CUST_7450_PI428753551	seq2639	Larp1	NM_028451
CUST_89764_PI428753551	seq31332	Sorbs1///Sorbs1///Sorbs1///Sorbs1///Sorbs1	NM_178362///NM_009166///NM_001034962///NM_001034963///NM_001034964
CUST_38078_PI428753551	seq13371	Ebf1	NM_007897
CUST_83098_PI428753551	seq29070	Mms22l	NM_199467
CUST_63389_PI428753551	seq22182	Esrrg	NM_001243792
CUST_48159_PI428753551	seq16912	Mdga2///Mdga2	NM_001193266///NM_207010
CUST_15674_PI428753551	seq5539	5730559C18Rik	NM_028872
CUST_53868_PI428753551	seq18886	Nfasc///Nfasc///Nfasc///Nfasc	NM_001160316///NM_001160318///NM_182716///NM_001160317
CUST_54773_PI428753551	seq19200	Plcb1///Plcb1	NM_019677///NM_001145830
CUST_32579_PI428753551	seq11427	Pan3	NM_028291
CUST_16678_PI428753551	seq5887	Mef2c///Mef2c	NM_001170537///NM_025282
CUST_34095_PI428753551	seq11956	Igf1r	NM_010513
CUST_55357_PI428753551	seq19401	Rnf135///Rhot1///Rhot1///Rhot1	NM_028019///NM_001163355///NM_021536///NM_001163354
CUST_89599_PI428753551	seq31277	Pygm///Rasgrp2	NM_011224///NM_011242
CUST_60068_PI428753551	seq21025	Egfem1///Egfem1	NM_001167748///NM_029412
CUST_34497_PI428753551	seq12097	Hectd2///Hectd2	NM_001163471///NM_172637
CUST_64026_PI428753551	seq22408	Pam	NM_013626
CUST_93452_PI428753551	seq32582	Nr2f2///Nr2f2	NM_009697///NM_183261
CUST_43544_PI428753551	seq15287	Islr2///Islr2///Islr2///Islr2///Islr2///Islr2///Islr2///Islr2	NM_177193///NM_001161541///NM_001161540///NM_001161539///NM_001161538///NM_001161537///NM_001161535///NM_001161536
CUST_37730_PI428753551	seq13247	Zbtb20///Zbtb20	NM_019778///NM_181058
CUST_4905_PI428753551	seq1727	Tmc7	NM_172476
CUST_627_PI428753551	seq221	Meis1///Meis1	NM_010789///NM_001193271
CUST_85933_PI428753551	seq30027	Gns	NM_029364
CUST_72874_PI428753551	seq25501	Mndal	NM_001170853
CUST_67851_PI428753551	seq23733	Gna13	NM_010303
CUST_87619_PI428753551	seq30601	Zfp219///Arhgef40///Arhgef40///Arhgef40///Zfp219///Zfp219///Zfp219	NM_001253695///NM_001145921///NM_198249///NM_001145922///NM_027248///NM_001253696///NM_001253694
CUST_86038_PI428753551	seq30062	Ahsa2///Usp34	NM_172391///NM_001190401
CUST_58686_PI428753551	seq20552	Nkain3	NM_172987
CUST_54197_PI428753551	seq19000	Gtdc1	NM_172662
CUST_51058_PI428753551	seq17922	Armc10///Fbxl13///Fbxl13	NM_026034///NM_177076///NM_001199632
CUST_25908_PI428753551	seq9132	Cd55	NM_010016
CUST_13300_PI428753551	seq4692	Tdrd5///Tdrd5///Nphs2	NM_001134741///NM_001277730///NM_130456
CUST_33603_PI428753551	seq11784	Themis	NM_178666
CUST_2587_PI428753551	seq912	Baz2b	NM_001001182
CUST_138_PI428753551	seq49	Nipa2///Nipa2///Nipa2///Nipa2///Nipa2///Nipa1	NM_001256132///NM_001256133///NM_001256131///NM_001256130///NM_023647///NM_153578
CUST_52365_PI428753551	seq18370	Acot4///Acot3	NM_134247///NM_134246
CUST_88647_PI428753551	seq30952	Usp25	NM_013918
CUST_38494_PI428753551	seq13517	Phlpp1	NM_133821
CUST_93000_PI428753551	seq32429	Klra10///Klra7///Klra7///Klra23///Klra12///Klra22///Klra15	NM_008459///NM_014194///NM_001110323///NM_024470///NM_010646///NM_053152///NM_013793
CUST_31307_PI428753551	seq10984	Lcp2	NM_010696
CUST_94697_PI428753551	seq33006	Lctl///Zwilch	NM_145835///NM_026507
CUST_40003_PI428753551	seq14048	Pard3b	NM_001081050
CUST_9324_PI428753551	seq3301	Safb2///Safb	NM_001029979///NM_001163300
CUST_45690_PI428753551	seq16055	Naf1	NM_001163564
CUST_16938_PI428753551	seq5978	Gm608	NM_001029889
CUST_39952_PI428753551	seq14031	Zfp708///Zfp708///Rslcan18	NM_001012449///NM_001012325///NM_001256052
CUST_1902_PI428753551	seq672	Fam46c	NM_001142952
CUST_75998_PI428753551	seq26618	Npas3	NM_013780
CUST_28575_PI428753551	seq10054	Eif4enif1///Eif4enif1///Eif4enif1///Eif4enif1///Sfi1	NM_001166548///NM_023743///NM_001166547///NM_001166549///NM_030207
CUST_58042_PI428753551	seq20329	Tmem65	NM_175212
CUST_47158_PI428753551	seq16563	Adra2a	NM_007417
CUST_30655_PI428753551	seq10760	Il1f6	NM_019450
CUST_53467_PI428753551	seq18751	AI987944///AI987944///Vmn2r57	NM_183167///NM_001199330///NM_177764
CUST_59347_PI428753551	seq20776	Cyp2j6	NM_010008
CUST_50102_PI428753551	seq17593	Tns3	NM_001083587
CUST_36696_PI428753551	seq12880	Man1a	NM_008548
CUST_77457_PI428753551	seq27148	Ankrd28	NM_001024604
CUST_75035_PI428753551	seq26283	E2f8	NM_001013368
CUST_8531_PI428753551	seq3017	Ildr2	NM_001164528
CUST_3170_PI428753551	seq1117	Tmem38a	NM_144534
CUST_47095_PI428753551	seq16541	Parp8	NM_001081009
CUST_67581_PI428753551	seq23640	Plce1	NM_019588
CUST_71721_PI428753551	seq25093	Alg5///Smad9	NM_025442///NM_019483
CUST_75361_PI428753551	seq26398	Nudcd2///Ccng1	NM_026023///NM_009831
CUST_58692_PI428753551	seq20554	Igf1///Igf1///Igf1///Igf1///Igf1	NM_010512///NM_001111275///NM_001111276///NM_001111274///NM_184052
CUST_39081_PI428753551	seq13726	Ctnna3///Ctnna3	NM_177612///NM_001164376
CUST_55555_PI428753551	seq19471	Zbtb20///Zbtb20	NM_019778///NM_181058
CUST_93096_PI428753551	seq32461	Suv420h2///Suv420h2///Cox6b2///Cox6b2///Fam71e2	NM_001115018///NM_146177///NM_183405///NM_183406///NM_172895
CUST_52775_PI428753551	seq18512	Aox4	NM_023631
CUST_76962_PI428753551	seq26969	Rbm47///Rbm47///Rbm47	NM_178446///NM_001127382///NM_139065
CUST_14543_PI428753551	seq5146	Dscr3	NM_007834
CUST_2411_PI428753551	seq850	Mdga1	NM_001081160
CUST_94649_PI428753551	seq32990	C230081A13Rik///Hmg20a	NM_172924///NM_025812
CUST_60486_PI428753551	seq21171	Kcp	NM_001029985
CUST_82548_PI428753551	seq28885	Sp5	NM_022435
CUST_86856_PI428753551	seq30339	Six1	NM_009189
CUST_93380_PI428753551	seq32557	Uevld	NM_001040695
CUST_62784_PI428753551	seq21967	Shroom4	NM_001040459
CUST_75424_PI428753551	seq26419	Gm597	NM_001013750
CUST_19569_PI428753551	seq6893	Nrcam///Nrcam	NM_001146031///NM_176930
CUST_95279_PI428753551	seq33203	Gpm6b///Gpm6b///Gpm6b///Gpm6b///Gpm6b///Gpm6b///Ofd1///Gpm6b///Gpm6b///Gpm6b	NM_001177957///NM_001177958///NM_001177960///NM_001177959///NM_001177956///NM_001177955///NM_177429///NM_001177961///NM_001177962///NM_023122
CUST_48750_PI428753551	seq17120	Srgap1///Srgap1	NM_001242411///NM_001081037
CUST_31459_PI428753551	seq11035	Dpy19l1	NM_172920
CUST_88425_PI428753551	seq30877	Carhsp1///Pmm2	NM_025821///NM_016881
CUST_46446_PI428753551	seq16318	Trib2	NM_144551
CUST_40465_PI428753551	seq14210	Ambra1///Ambra1	NM_172669///NM_001080754
CUST_89888_PI428753551	seq31374	Gfra1	NM_010279
CUST_88858_PI428753551	seq31025	Gnptg///Tsr3///Tsr3///Unkl///Unkl///Baiap3	NM_172529///NM_001163718///NM_026676///NM_001197024///NM_028789///NM_001163270
CUST_61710_PI428753551	seq21591	Zbtb38	NM_175537
CUST_15019_PI428753551	seq5313	Ephb1///Ephb1	NM_173447///NM_001168296
CUST_52693_PI428753551	seq18484	Dcun1d4///Dcun1d4///Dcun1d4	NM_001190734///NM_178896///NM_001190733
CUST_88502_PI428753551	seq30903	Gp1bb///Gp1bb///5-Sep	NM_010327///NM_001001999///NM_213614
CUST_40480_PI428753551	seq14215	Scaf4	NM_178923
CUST_57836_PI428753551	seq20258	Brwd3	NM_001081477
CUST_88945_PI428753551	seq31054	Rasal3///Wiz///Wiz	NM_178785///NM_011717///NM_212438
CUST_25197_PI428753551	seq8880	Ttc39b	NM_027238
CUST_61757_PI428753551	seq21607	Slc8a1///Slc8a1	NM_011406///NM_001112798
CUST_88233_PI428753551	seq30812	Poldip3///Cyb5r3	NM_178627///NM_029787
CUST_54856_PI428753551	seq19229	3110035E14Rik	NM_178399
CUST_19587_PI428753551	seq6899	Mbp///Mbp///Mbp///Mbp///Mbp///Mbp///Mbp	NM_010777///NM_001025259///NM_001025258///NM_001025256///NM_001025255///NM_001025251///NM_001025254
CUST_10308_PI428753551	seq3640	Krt31///Krt32///Krt35	NM_010659///NM_001159374///NM_016880
CUST_21256_PI428753551	seq7484	Ddx4///Ddx4///Slc38a9	NM_001145885///NM_010029///NM_178746
CUST_59224_PI428753551	seq20734	Fbxl7	NM_176959
CUST_54099_PI428753551	seq18966	Zic5	NM_022987
CUST_44721_PI428753551	seq15699	Rpap2///Rpap2///Rpap2	NM_001163462///NM_144911///NM_001163461
CUST_83237_PI428753551	seq29117	Dlx6	NM_010057
CUST_8708_PI428753551	seq3081	1-Mar///1-Mar	NM_001166372///NM_175188
CUST_63611_PI428753551	seq22260	Carf	NM_139150
CUST_63147_PI428753551	seq22099	Slc16a2	NM_009197
CUST_62811_PI428753551	seq21979	Gm5111///Repin1///Repin1///Repin1///Repin1///Repin1///Repin1	NM_183309///NM_001079903///NM_001079902///NM_001079901///NM_175099///NM_001079905///NM_001079904
CUST_62046_PI428753551	seq21708	Ret///Ret	NM_009050///NM_001080780
CUST_35137_PI428753551	seq12320	Ube3a///Ube3a///Ube3a	NM_173010///NM_011668///NM_001033962
CUST_61478_PI428753551	seq21512	Arhgap5	NM_009706
CUST_89520_PI428753551	seq31250	Dok6	NM_001039173
CUST_13435_PI428753551	seq4741	Pla2g2e///Otud3	NM_012044///NM_028453
CUST_85909_PI428753551	seq30019	Frs2	NM_177798
CUST_88185_PI428753551	seq30795	Cby1///Tomm22///Josd1	NM_028634///NM_172609///NM_028792
CUST_85445_PI428753551	seq29861	Grm1///Grm1	NM_016976///NM_001114333
CUST_15656_PI428753551	seq5533	Tex26	NM_029464
CUST_89416_PI428753551	seq31214	Spink7///Spink10	NM_001001803///NM_177829
CUST_85601_PI428753551	seq29914	Ppa1///Sar1a	NM_026438///NM_009120
CUST_7360_PI428753551	seq2605	Suv39h1///Was	NM_011514///NM_009515
CUST_12286_PI428753551	seq4331	Dnajc25	NM_001033165
CUST_59964_PI428753551	seq20988	Camkmt	NM_028576
CUST_92847_PI428753551	seq32378	Il5ra	NM_008370
CUST_87560_PI428753551	seq30581	Hacl1///Btd	NM_019975///NM_025295
CUST_88633_PI428753551	seq30947	St3gal6///Dcbld2	NM_018784///NM_028523
CUST_8724_PI428753551	seq3087	Rc3h2	NM_001100591
CUST_94922_PI428753551	seq33082	Prss50///Prss46///Tmie///Als2cl///Als2cl///Als2cl	NM_146227///NM_183103///NM_146260///NM_001146059///NM_146228///NM_001146060
CUST_88338_PI428753551	seq30848	Ddn///Prkag1	NM_001013741///NM_016781
CUST_7972_PI428753551	seq2820	Fam214a///Arpp19///Arpp19///Fam214a	NM_153584///NM_001142655///NM_021548///NM_001113283
CUST_91897_PI428753551	seq32055	Cib4	NM_028483
CUST_22843_PI428753551	seq8042	Astn1///Astn1	NM_001205204///NM_007495
CUST_75550_PI428753551	seq26463	Olfr1454	NM_146692
CUST_17164_PI428753551	seq6056	Gucy2e	NM_008192
CUST_13200_PI428753551	seq4658	Ephb1///Ephb1	NM_173447///NM_001168296
CUST_38977_PI428753551	seq13688	Pcca	NM_144844
CUST_13083_PI428753551	seq4616	Kirrel3///Kirrel3///Kirrel3///Kirrel3///Kirrel3	NM_001190913///NM_001190911///NM_001190914///NM_001190912///NM_026324
CUST_72602_PI428753551	seq25401	Gm1993	NM_001102677
CUST_26445_PI428753551	seq9315	Prkca	NM_011101
CUST_86257_PI428753551	seq30138	Ube2g1///Ankfy1	NM_025985///NM_009671
CUST_3718_PI428753551	seq1309	Capza2	NM_007604
CUST_93434_PI428753551	seq32576	Trpm1///Trpm1	NM_018752///NM_001039104
CUST_61187_PI428753551	seq21410	Pecam1///Pecam1	NM_008816///NM_001032378
CUST_76326_PI428753551	seq26738	Arhgap10	NM_030113
CUST_3915_PI428753551	seq1378	Sfswap	NM_172276
CUST_4671_PI428753551	seq1643	Fam78a	NM_175511
CUST_87393_PI428753551	seq30524	Nsa2///Gfm2///Gfm2///Gfm2///Gfm2///Gfm2///Fam169a///Fam169a	NM_021552///NM_001271465///NM_001271463///NM_001271464///NM_001146043///NM_177266///NM_001146045///NM_001100458
CUST_73123_PI428753551	seq25594	Cdk4///Tspan31///Agap2	NM_009870///NM_025982///NM_001033263
CUST_7385_PI428753551	seq2614	Klf3	NM_008453
CUST_56495_PI428753551	seq19796	Olfr1034///Olfr1033	NM_001011872///NM_146578
CUST_11295_PI428753551	seq3979	Slc35a2///Slc35a2///Pim2///Pqbp1///Pqbp1///Pqbp1///Otud5	NM_001083937///NM_078484///NM_138606///NM_001252528///NM_001252529///NM_019478///NM_138604
CUST_16779_PI428753551	seq5923	Golga3///Ankle2///Ankle2	NM_008146///NM_001253814///NM_027922
CUST_75909_PI428753551	seq26587	Uqcrfs1	NM_025710
CUST_50800_PI428753551	seq17833	Ptprk	NM_008983
CUST_26385_PI428753551	seq9295	Cntnap5a	NM_001077425
CUST_6006_PI428753551	seq2124	Ccdc167///Ccdc167	NM_001163741///NM_026782
CUST_59973_PI428753551	seq20991	Negr1///Negr1	NM_177274///NM_001039094
CUST_4247_PI428753551	seq1494	Tmprss13	NM_001013373
CUST_146_PI428753551	seq52	Pgpep1l///Fam169b	NM_030101///NM_001013811
CUST_4659_PI428753551	seq1639	Paqr9	NM_198414
CUST_6626_PI428753551	seq2346	Dohh///2210404O07Rik///Nfic///Nfic	NM_133964///NM_001099917///NM_008688///NM_026756
CUST_83195_PI428753551	seq29103	Hoxa1///Hoxa2///Hoxa3	NM_010449///NM_010451///NM_010452
CUST_35559_PI428753551	seq12475	Pcdh9///Pcdh9///Pcdh9///Pcdh9	NM_001271798///NM_001271800///NM_001271799///NM_001081377
CUST_90662_PI428753551	seq31636	Ptpn1///Fam65c	NM_011201///NM_001080708
CUST_88698_PI428753551	seq30969	Itsn1///Itsn1///Itsn1	NM_010587///NM_001110276///NM_001110275
CUST_32229_PI428753551	seq11304	Lpp///Lpp	NM_178665///NM_001145952
CUST_59055_PI428753551	seq20677	Slc17a6	NM_080853
CUST_84799_PI428753551	seq29643	Nck2	NM_010879
CUST_44414_PI428753551	seq15591	Lman1///Lman1	NM_027400///NM_001172062
CUST_93009_PI428753551	seq32432	A630073D07Rik///Tas2r120	NM_001142969///NM_207023
CUST_59233_PI428753551	seq20737	Auts2	NM_177047
CUST_88561_PI428753551	seq30923	Mylk	NM_139300
CUST_83610_PI428753551	seq29245	1700112E06Rik	NM_028275
CUST_53696_PI428753551	seq18828	2310042D19Rik///Plekhn1///Klhl17	NM_172417///NM_001008233///NM_198305
CUST_46877_PI428753551	seq16465	Grik2///Grik2	NM_001111268///NM_010349
CUST_28004_PI428753551	seq9855	Zfp462	NM_172867
CUST_83309_PI428753551	seq29141	Fezf1	NM_028462
CUST_8577_PI428753551	seq3033	Aff3	NM_010678
CUST_82527_PI428753551	seq28878	Fign///Fign///Fign	NM_021716///NM_001267847///NM_001267846
CUST_55836_PI428753551	seq19568	Cmip///Cmip	NM_001163262///NM_028941
CUST_67439_PI428753551	seq23591	Rorb	NM_001043354
CUST_83050_PI428753551	seq29054	Tfap2a///Tfap2a	NM_001122948///NM_011547
CUST_54764_PI428753551	seq19197	Ddah1	NM_026993
CUST_41997_PI428753551	seq14737	Sorcs1///Sorcs1	NM_001252501///NM_021377
CUST_49351_PI428753551	seq17332	Zbtb38	NM_175537
CUST_40590_PI428753551	seq14253	Adam10	NM_007399
CUST_14482_PI428753551	seq5125	Esrp1///Dpy19l4	NM_194055///NM_001081201
CUST_11976_PI428753551	seq4221	Ntrk2	NM_001025074
CUST_94860_PI428753551	seq33061	Mapkapk3	NM_178907
CUST_69431_PI428753551	seq24284	Ptpn14	NM_008976
CUST_36460_PI428753551	seq12797	G2e3///G2e3///G2e3///Scfd1	NM_001167964///NM_001167963///NM_001015099///NM_029825
CUST_14625_PI428753551	seq5176	Ggact///Tmtc4	NM_145466///NM_028651
CUST_13112_PI428753551	seq4626	Smpd3	NM_021491
CUST_95106_PI428753551	seq33145	Zfp280c///Zfp280c///Zfp280c///Zfp280c	NM_153532///NM_001166649///NM_001166650///NM_001166648
CUST_57591_PI428753551	seq20173	Gdf11///Sarnp	NM_010272///NM_025364
CUST_87777_PI428753551	seq30655	Defb30///Defb42	NM_001039566///NM_001034910
CUST_90349_PI428753551	seq31530	Muc15///Ano3	NM_172979///NM_001128103
CUST_41628_PI428753551	seq14611	Sgk3///Mcmdc2///Sgk3///Sgk3	NM_001037759///NM_177722///NM_133220///NM_177547
CUST_11007_PI428753551	seq3879	Bnc1	NM_007562
CUST_61859_PI428753551	seq21643	Foxp1///Foxp1	NM_053202///NM_001197321
CUST_92651_PI428753551	seq32312	Fkbp14///Plekha8///Plekha8	NM_153573///NM_001164361///NM_001001335
CUST_57470_PI428753551	seq20131	Gab1	NM_021356
CUST_7287_PI428753551	seq2578	Chrm4///Ambra1///Ambra1	NM_007699///NM_172669///NM_001080754
CUST_29828_PI428753551	seq10481	Cntnap2	NM_001004357
CUST_20122_PI428753551	seq7087	1810010H24Rik///Bptf	NM_001163473///NM_176850
CUST_59896_PI428753551	seq20964	Cdh11	NM_009866
CUST_94448_PI428753551	seq32921	Dync2h1	NM_029851
CUST_64294_PI428753551	seq22502	Ercc1///Ercc1	NM_001127324///NM_007948
CUST_7293_PI428753551	seq2580	Tmem182	NM_001081198
CUST_83321_PI428753551	seq29145	Mnx1	NM_019944
CUST_94345_PI428753551	seq32885	Cenpn///Cmc2	NM_028131///NM_026844
CUST_52637_PI428753551	seq18465	Mars2	NM_175439
CUST_22802_PI428753551	seq8028	Dpysl3///Stk32a///Dpysl3	NM_001136086///NM_178749///NM_009468
CUST_2470_PI428753551	seq871	Hk2	NM_013820
CUST_9350_PI428753551	seq3310	Fam73a///Fam73a	NM_001162375///NM_174868
CUST_16064_PI428753551	seq5674	Mllt4	NM_010806
CUST_83919_PI428753551	seq29348	Hoxc10///Hoxc9	NM_010462///NM_008272
CUST_56853_PI428753551	seq19919	Clasp1///Clasp1///Clasp1	NM_029709///NM_177548///NM_001081276
CUST_43795_PI428753551	seq15376	Rbfox1	NM_021477
CUST_42667_PI428753551	seq14979	Fam172a///Fam172a///Fam172a	NM_138312///NM_001163419///NM_001163420
CUST_5576_PI428753551	seq1967	Umps///Kalrn	NM_009471///NM_177357
CUST_87408_PI428753551	seq30529	Smn1///Smn1///Naip2///Naip2	NM_001252629///NM_011420///NM_001126182///NM_010872
CUST_64047_PI428753551	seq22415	Prkg1///Prkg1	NM_011160///NM_001013833
CUST_52452_PI428753551	seq18401	Fstl5///Fstl5	NM_178673///NM_001253719
CUST_70112_PI428753551	seq24526	Tec///Tec///Tec	NM_001113464///NM_001113460///NM_001113461
CUST_20348_PI428753551	seq7167	Ankrd42///Pcf11	NM_028665///NM_029078
CUST_7868_PI428753551	seq2782	Baz2a///Rbms2///Rbms2	NM_054078///NM_019711///NM_001039080
CUST_65006_PI428753551	seq22746	Nova2	NM_001029877
CUST_3584_PI428753551	seq1260	Zfp703///Zfp703	NM_001110508///NM_001101502
CUST_42243_PI428753551	seq14825	Tnik///Tnik///Tnik///Tnik	NM_001163009///NM_001163007///NM_026910///NM_001163008
CUST_41579_PI428753551	seq14594	Ntn4	NM_021320
CUST_39967_PI428753551	seq14036	Ptprm	NM_008984
CUST_87043_PI428753551	seq30403	Klc1///Zfyve21///Klc1///Klc1///Xrcc3	NM_008450///NM_026752///NM_001081959///NM_001025360///NM_028875
CUST_47137_PI428753551	seq16555	Bmpr2	NM_007561
CUST_86078_PI428753551	seq30076	Rhbdf1///Mpg///Nprl3	NM_010117///NM_010822///NM_181569
CUST_82515_PI428753551	seq28874	Tbr1///Psmd14	NM_009322///NM_021526
CUST_72554_PI428753551	seq25384	Rnf139///Tatdn1	NM_175226///NM_175151
CUST_93620_PI428753551	seq32640	Arfip2///Timm10b///Trim3	NM_029802///NM_019502///NM_018880
CUST_72171_PI428753551	seq25251	Grk5	NM_018869
CUST_92495_PI428753551	seq32258	Tes	NM_207176
CUST_93490_PI428753551	seq32595	Alpk3///Slc28a1	NM_054085///NM_001004184
CUST_86349_PI428753551	seq30169	Wsb1///Wsb1	NM_001042565///NM_019653
CUST_49274_PI428753551	seq17304	Zdhhc12///Zdhhc12///Pkn3///Zer1	NM_025428///NM_001037762///NM_153805///NM_178694
CUST_41783_PI428753551	seq14664	Plcl1	NM_001114663
CUST_29984_PI428753551	seq10533	Slc25a29///Yy1	NM_181328///NM_009537
CUST_82889_PI428753551	seq29000	Otp	NM_011021
CUST_86986_PI428753551	seq30384	Prima1	NM_133364
CUST_76858_PI428753551	seq26930	Zmiz1	NM_183208
CUST_91080_PI428753551	seq31780	Slc35a3///Hiat1	NM_144902///NM_008246
CUST_83343_PI428753551	seq29153	St18///St18///St18	NM_001244693///NM_001244692///NM_173868
CUST_34667_PI428753551	seq12158	Ccdc177	NM_001008423
CUST_93511_PI428753551	seq32603	Nox4	NM_015760
CUST_86098_PI428753551	seq30083	Scgb3a1///Scgb3a1///Cnot6	NM_170727///NM_054037///NM_212484
CUST_91511_PI428753551	seq31925	Atp6v0b///Dph2///Ipo13	NM_033617///NM_026344///NM_146152
CUST_67815_PI428753551	seq23721	Sgip1	NM_144906
CUST_82572_PI428753551	seq28893	Dlx2///Dlx1	NM_010054///NM_010053
CUST_43708_PI428753551	seq15345	Kcnq3	NM_152923
CUST_14823_PI428753551	seq5245	Col6a3///Col6a3	NM_001243009///NM_001243008
CUST_60157_PI428753551	seq21057	Spag9///Spag9///Spag9///Spag9///Spag9///Spag9///Spag9	NM_001199204///NM_001199203///NM_027569///NM_001025429///NM_001025428///NM_001199205///NM_001025430
CUST_49998_PI428753551	seq17556	Hcn1	NM_010408
CUST_74809_PI428753551	seq26205	Pigz	NM_172822
CUST_7423_PI428753551	seq2629	Rfxank///Rfxank///Nr2c2ap///Nr2c2ap///2310045N01Rik	NM_011266///NM_001025589///NM_001025587///NM_001025586///NM_001145552
CUST_36514_PI428753551	seq12815	Stx8	NM_018768
CUST_85645_PI428753551	seq29929	Rtkn2	NM_001081346
CUST_95172_PI428753551	seq33167	Dmd	NM_007868
CUST_63771_PI428753551	seq22317	Kansl2///Ccnt1	NM_133714///NM_009833
CUST_51920_PI428753551	seq18215	Slmap	NM_032008
CUST_53509_PI428753551	seq18765	Nrxn3///Nrxn3///Nrxn3	NM_001198587///NM_172544///NM_001252074
CUST_69607_PI428753551	seq24346	Sulf1///Sulf1///Sulf1	NM_001198565///NM_001198566///NM_172294
CUST_24659_PI428753551	seq8694	Luc7l2///Luc7l2///Luc7l2	NM_001170848///NM_001170849///NM_138680
CUST_269_PI428753551	seq96	Lin7c///Lgr4	NM_011699///NM_172671
CUST_86174_PI428753551	seq30110	Ncor1///Ncor1///Ncor1	NM_177229///NM_001252313///NM_011308
CUST_83679_PI428753551	seq29268	Pax2	NM_011037
CUST_24044_PI428753551	seq8479	Itgb8	NM_177290
CUST_40650_PI428753551	seq14274	Lrrc71///Pear1///Pear1///Pear1///Pear1///Ntrk1	NM_028971///NM_152799///NM_001032413///NM_028460///NM_001032414///NM_001033124
CUST_419_PI428753551	seq148	Gm14151	NM_001097977
CUST_82386_PI428753551	seq28829	Sfxn5	NM_178639
CUST_12685_PI428753551	seq4473	Mtmr11///Otud7b///Otud7b	NM_181409///NM_001025614///NM_001025613
CUST_32111_PI428753551	seq11264	Themis	NM_178666
CUST_10096_PI428753551	seq3568	1110051M20Rik	NM_175123
CUST_44614_PI428753551	seq15661	Sec23a	NM_009147
CUST_29474_PI428753551	seq10361	Trappc9///Trappc9	NM_180662///NM_029640
CUST_5060_PI428753551	seq1782	Hace1	NM_172473
CUST_29597_PI428753551	seq10403	Fam155a	NM_173446
CUST_9829_PI428753551	seq3475	Guf1///Gnpda2	NM_172711///NM_001038015
CUST_36443_PI428753551	seq12790	Mical3	NM_001270475
CUST_38835_PI428753551	seq13638	Lama4	NM_010681
CUST_29184_PI428753551	seq10261	Ppm1m///Ppm1m///Wdr82	NM_026447///NM_198931///NM_029896
CUST_20016_PI428753551	seq7050	Pcdh10///Pcdh10///Pcdh10///Pcdh10	NM_011043///NM_001098170///NM_001098172///NM_001098171
CUST_92904_PI428753551	seq32397	Erc1///Erc1	NM_053204///NM_178085
CUST_88852_PI428753551	seq31023	Pkd1///Tsc2///Tsc2	NM_013630///NM_001039363///NM_011647
CUST_82226_PI428753551	seq28773	Prpf38b	NM_025845
CUST_19884_PI428753551	seq7004	Pigm///Kcnj10	NM_026234///NM_001039484
CUST_93943_PI428753551	seq32749	Cdc16	NM_027276
CUST_88716_PI428753551	seq30975	Morc3	NM_001045529
CUST_2382_PI428753551	seq840	Ctgf	NM_010217
CUST_84235_PI428753551	seq29454	Zfp423	NM_033327
CUST_41696_PI428753551	seq14634	Dpyd	NM_170778
CUST_20858_PI428753551	seq7344	Ect2l///Reps1///Reps1	NM_001195036///NM_001111065///NM_009048
CUST_74013_PI428753551	seq25917	Skp2///Skp2///Lmbrd2	NM_145468///NM_013787///NM_177178
CUST_55545_PI428753551	seq19467	Capn6	NM_007603
CUST_3340_PI428753551	seq1176	Opn4///Opn4///Ldb3///Ldb3///Ldb3///Ldb3///Ldb3///Ldb3///Ldb3	NM_001128599///NM_013887///NM_011918///NM_001039074///NM_001039073///NM_001039072///NM_001039071///NM_001039076///NM_001039075
CUST_36814_PI428753551	seq12923	Ube2q2	NM_180600
CUST_94132_PI428753551	seq32813	Gtpbp3///Ano8///Plvap	NM_032544///NM_001164679///NM_032398
CUST_6301_PI428753551	seq2228	D2Wsu81e///Ccbl1	NM_172660///NM_172404
CUST_23493_PI428753551	seq8280	Kcng2	NM_001190373
CUST_5759_PI428753551	seq2033	Tmem165	NM_011626
CUST_19831_PI428753551	seq6985	Shisa4///Ipo9	NM_175259///NM_153774
CUST_16258_PI428753551	seq5742	Snd1	NM_019776
CUST_84352_PI428753551	seq29493	Srsf1///Srsf1	NM_173374///NM_001078167
CUST_42640_PI428753551	seq14970	Cdan1	NM_026891
CUST_93700_PI428753551	seq32667	Hs3st2	NM_001081327
CUST_75014_PI428753551	seq26275	Lrrc8d///Lrrc8d	NM_001122768///NM_178701
CUST_27193_PI428753551	seq9576	Prpf40a///Fmnl2	NM_018785///NM_172409
CUST_46470_PI428753551	seq16326	Purb	NM_011221
CUST_2333_PI428753551	seq823	Hoxa11///Hoxa13///Hoxa10	NM_010450///NM_008264///NM_001122950
CUST_31409_PI428753551	seq11018	Gpr55	NM_001033290
CUST_27723_PI428753551	seq9757	Zfp462	NM_172867
CUST_45169_PI428753551	seq15872	Bbx	NM_027444
CUST_94816_PI428753551	seq33046	Tfdp2///Tfdp2///Tfdp2///Tfdp2///Tfdp2///Tfdp2///Atp1b3	NM_001184709///NM_001184710///NM_001184711///NM_178667///NM_001184706///NM_001184708///NM_007502
CUST_41746_PI428753551	seq14651	Usp46	NM_177561
CUST_37070_PI428753551	seq13012	Fgf8///Fgf8///Fgf8///Fgf8///Npm3///Mgea5	NM_001166361///NM_010205///NM_001166363///NM_001166362///NM_008723///NM_023799
CUST_4677_PI428753551	seq1646	Hes6///Ilkap///Per2	NM_019479///NM_023343///NM_011066
CUST_30181_PI428753551	seq10599	Cacna2d3	NM_009785
CUST_1937_PI428753551	seq684	Gstm5///Eps8l3	NM_010360///NM_133867
CUST_74501_PI428753551	seq26095	Exosc7	NM_001081188
CUST_84579_PI428753551	seq29569	Rbfox2///Rbfox2///Rbfox2///Rbfox2///Rbfox2///Rbfox2	NM_001110828///NM_001110829///NM_001110830///NM_175387///NM_001110827///NM_053104
CUST_89099_PI428753551	seq31107	Txndc2///Rab31	NM_001146002///NM_133685
CUST_25019_PI428753551	seq8818	Cox20///Hnrnpu	NM_025511///NM_016805
CUST_87816_PI428753551	seq30668	Phyhip///Bmp1	NM_145981///NM_009755
CUST_92732_PI428753551	seq32339	Ccdc142///Mrpl53///Wbp1///Wbp1///Wbp1///Mogs	NM_001081266///NM_026744///NM_001083922///NM_001083923///NM_016757///NM_020619
CUST_38540_PI428753551	seq13534	Errfi1	NM_133753
CUST_29987_PI428753551	seq10534	1110065P20Rik///Yrdc///Maneal///Mtf1	NM_001142727///NM_153566///NM_001007573///NM_008636
CUST_89208_PI428753551	seq31144	Riok3///Tmem241	NM_024182///NM_178801
CUST_70610_PI428753551	seq24701	Leng9///Leng8///Cdc42ep5	NM_175529///NM_172736///NM_021454
CUST_19346_PI428753551	seq6817	Vezf1	NM_016686
CUST_53557_PI428753551	seq18781	Bicc1	NM_031397
CUST_2445_PI428753551	seq862	Traf3ip2///Rev3l	NM_134000///NM_011264
CUST_82774_PI428753551	seq28961	Mecom	NM_007963
CUST_87251_PI428753551	seq30475	4833439L19Rik///4833439L19Rik///4833439L19Rik///4833439L19Rik///4833439L19Rik///Simc1	NM_001252645///NM_133797///NM_001252648///NM_001252647///NM_001252646///NM_176987
CUST_37052_PI428753551	seq13006	Fam57a///Gemin4///Dbil5///Glod4	NM_027773///NM_177367///NM_021294///NM_026029
CUST_34694_PI428753551	seq12167	Nrxn3///Nrxn3	NM_001198587///NM_172544
CUST_32971_PI428753551	seq11564	Setd5	NM_028385
CUST_69059_PI428753551	seq24154	Cit	NM_007708
CUST_4193_PI428753551	seq1475	Urgcp///Dbnl///Dbnl///Dbnl	NM_001077661///NM_013810///NM_001146308///NM_001146309
CUST_84349_PI428753551	seq29492	Srsf1///Srsf1	NM_173374///NM_001078167
CUST_93374_PI428753551	seq32555	Ldha///Ldha///Ldhc	NM_010699///NM_001136069///NM_013580
CUST_12742_PI428753551	seq4494	2010300C02Rik	NM_028096
CUST_94878_PI428753551	seq33067	Rbm6///Rbm6	NM_029169///NM_011251
CUST_36942_PI428753551	seq12969	Nck2	NM_010879
CUST_12434_PI428753551	seq4384	Rasa3	NM_009025
CUST_95094_PI428753551	seq33141	Lamp2///Lamp2	NM_001017959///NM_010685
CUST_65315_PI428753551	seq22854	Zfp799///Zfp811///Zfp811	NM_177359///NM_001267583///NM_183177
CUST_34967_PI428753551	seq12260	Npy5r///Npy1r	NM_016708///NM_010934
CUST_84286_PI428753551	seq29471	Nfat5///Nfat5	NM_133957///NM_018823
CUST_29457_PI428753551	seq10355	Cox10	NM_178379
CUST_24989_PI428753551	seq8807	Rfwd2	NM_011931
CUST_2425_PI428753551	seq855	Lhx3	NM_001039653
CUST_93881_PI428753551	seq32728	Tpcn2	NM_146206
CUST_16177_PI428753551	seq5713	Smg1	NM_001031814
CUST_88318_PI428753551	seq30841	Ano6///Ano6	NM_001253813///NM_175344
CUST_34104_PI428753551	seq11959	Pcdh9///Pcdh9///Pcdh9///Pcdh9	NM_001271798///NM_001271800///NM_001271799///NM_001081377
CUST_93878_PI428753551	seq32727	Dhcr7	NM_007856
CUST_52255_PI428753551	seq18332	Mov10///Mov10///Mov10///Capza1	NM_008619///NM_001163441///NM_001163440///NM_009797
CUST_69337_PI428753551	seq24252	Sgpp2	NM_001004173
CUST_51020_PI428753551	seq17909	Tanc1	NM_198294
CUST_15797_PI428753551	seq5581	Ibtk	NM_001081282
CUST_2784_PI428753551	seq984	Zfp580///Ccdc106///U2af2///U2af2	NM_026900///NM_146178///NM_001205231///NM_133671
CUST_12370_PI428753551	seq4361	Sncaip///Sncaip///Sncaip///Sncaip	NM_001199151///NM_026408///NM_001199153///NM_001199154
CUST_94970_PI428753551	seq33098	Azi2///Azi2///Cmc1	NM_013727///NM_001048146///NM_026442
CUST_89977_PI428753551	seq31405	4921530D09Rik///Gm996///Rabl6	NM_029859///NM_001005424///NM_001024616
CUST_84745_PI428753551	seq29625	B3gat2///Smap1	NM_172124///NM_028534
CUST_83625_PI428753551	seq29250	1700112E06Rik	NM_028275
CUST_65427_PI428753551	seq22892	Unc5d	NM_153135
CUST_11010_PI428753551	seq3880	Atp6v0d2	NM_175406
CUST_88983_PI428753551	seq31067	Ehmt2///Ehmt2///Slc44a4	NM_147151///NM_145830///NM_023557
CUST_86641_PI428753551	seq30267	Tmc6///Tmc6///Tmc8///Tmc8///Tmc8///Tmc8///Tnrc6c	NM_181321///NM_145439///NM_181856///NM_001195089///NM_001195090///NM_001195088///NM_198022
CUST_35518_PI428753551	seq12459	Abca5	NM_147219
CUST_35354_PI428753551	seq12400	Samd12	NM_177225
CUST_7233_PI428753551	seq2560	Slc8a3///Slc8a3	NM_080440///NM_001167920
CUST_94528_PI428753551	seq32949	Ccdc15	NM_001081429
CUST_13858_PI428753551	seq4896	Lcn11///Glt6d1	NM_001100455///NM_001039095
CUST_8095_PI428753551	seq2864	Wwp2	NM_025830
CUST_5428_PI428753551	seq1914	Ldlrad3	NM_178886
CUST_63317_PI428753551	seq22157	Lrrc14///Lrrc24///C030006K11Rik///C030006K11Rik///Arhgap39///Arhgap39	NM_145471///NM_198119///NM_145472///NM_176828///NM_198420///NM_001168288
CUST_95237_PI428753551	seq33189	Tmem164///Tmem164///Tmem164///Ammecr1	NM_177592///NM_001199357///NM_001199360///NM_019496
CUST_64530_PI428753551	seq22583	Atp2c1///Atp2c1///Atp2c1///Atp2c1	NM_175025///NM_001253834///NM_001253836///NM_001253831
CUST_92723_PI428753551	seq32336	Htra2///Aup1///Loxl3///Dqx1	NM_019752///NM_007517///NM_013586///NM_033606
CUST_92421_PI428753551	seq32233	Aimp2///Aimp2///Eif2ak1///Pms2	NM_146165///NM_001172146///NM_013557///NM_008886
CUST_85181_PI428753551	seq29772	Serpinc1///Zbtb37///Dars2	NM_080844///NM_173424///NM_172644
CUST_42172_PI428753551	seq14799	Eif4b	NM_145625
CUST_61555_PI428753551	seq21538	Gng3///Hnrnpul2///Bscl2///Bscl2	NM_010316///NM_001081196///NM_001136064///NM_008144
CUST_61232_PI428753551	seq21426	Nrk	NM_013724
CUST_93753_PI428753551	seq32685	Kat8///Prss36///Prss8	NM_026370///NM_001081374///NM_133351
CUST_88993_PI428753551	seq31071	Sfta2///Vars2///Gtf2h4	NM_001163194///NM_175137///NM_010364
CUST_68730_PI428753551	seq24037	Il6ra	NM_010559
CUST_92672_PI428753551	seq32319	Gadd45a	NM_007836
CUST_84412_PI428753551	seq29513	AW554918	NM_001033532
CUST_52050_PI428753551	seq18260	Tmem178b	NM_001004182
CUST_87696_PI428753551	seq30627	Dad1///Dad1///Abhd4///Abhd4	NM_001113358///NM_010015///NM_001205181///NM_134076
CUST_87476_PI428753551	seq30552	Gm3264	NM_001242945
CUST_73607_PI428753551	seq25769	Fubp1///Nexn	NM_057172///NM_199465
CUST_37696_PI428753551	seq13235	Rrp15	NM_026041
CUST_47501_PI428753551	seq16688	Rbfox1	NM_021477
CUST_1779_PI428753551	seq629	Abhd10///Abhd10///Phldb2///Phldb2	NM_001272070///NM_172511///NM_001252442///NM_153412
CUST_86895_PI428753551	seq30353	Pcnx	NM_018814
CUST_93795_PI428753551	seq32699	Fam196a///Dock1	NM_001143802///NM_001033420
CUST_86674_PI428753551	seq30278	Npb///Pcyt2///Anapc11///Anapc11///Sirt7	NM_153288///NM_024229///NM_025389///NM_001038230///NM_153056
CUST_24823_PI428753551	seq8751	Setbp1	NM_053099
CUST_15692_PI428753551	seq5545	Galnt10	NM_134189
CUST_44262_PI428753551	seq15539	Cxcl5///Ppbp	NM_009141///NM_023785
CUST_90489_PI428753551	seq31578	Snx5///Snx5///Mgme1	NM_024225///NM_001199188///NM_028984
CUST_58910_PI428753551	seq20628	Hs3st5///Hs3st5///Hs3st5	NM_001253355///NM_001253356///NM_001081208
CUST_83021_PI428753551	seq29044	Ranbp17	NM_023146
CUST_65351_PI428753551	seq22866	Slc24a1///Dennd4a	NM_144813///NM_001162917
CUST_68332_PI428753551	seq23897	Pex16///1700029I15Rik///Mapk8ip1///Mapk8ip1///Mapk8ip1	NM_145122///NM_183112///NM_001202446///NM_001202445///NM_011162
CUST_13007_PI428753551	seq4588	Zfp184	NM_183014
CUST_59689_PI428753551	seq20893	Phactr2///Phactr2///Phactr2///Phactr2	NM_001195066///NM_001195065///NM_001195096///NM_001033257
CUST_69476_PI428753551	seq24299	Scn3b///Scn3b///Scn3b///Gramd1b	NM_001083917///NM_153522///NM_178227///NM_172768
CUST_7925_PI428753551	seq2803	Kdm4c///Kdm4c	NM_001172095///NM_144787
CUST_3690_PI428753551	seq1298	C230081A13Rik	NM_172924
CUST_12470_PI428753551	seq4396	Tsc22d1///Tsc22d1///Tsc22d1	NM_009366///NM_207652///NM_001177751
CUST_25409_PI428753551	seq8957	Hmgcr///Col4a3bp///Col4a3bp	NM_008255///NM_001164222///NM_023420
CUST_16004_PI428753551	seq5654	Ttll4	NM_001014974
CUST_9907_PI428753551	seq3502	Casq2	NM_009814
CUST_3420_PI428753551	seq1203	Smim6///Recql5///Smim5	NM_001162998///NM_130454///NM_183259
CUST_88829_PI428753551	seq31015	Zfp760///Zfp229	NM_001008501///NM_001164676
CUST_89338_PI428753551	seq31188	Arhgap26	NM_175164
CUST_8785_PI428753551	seq3109	Clstn2	NM_022319
CUST_60196_PI428753551	seq21070	Pcdh7	NM_001122758
CUST_2255_PI428753551	seq795	Mkln1	NM_013791
CUST_36166_PI428753551	seq12691	Zfp772	NM_145577
CUST_29082_PI428753551	seq10226	Etl4///Etl4///Etl4///Etl4///Etl4	NM_001081006///NM_029895///NM_178059///NM_001177631///NM_001177630
CUST_66940_PI428753551	seq23416	Qtrtd1///2610015P09Rik	NM_029128///NM_027801
CUST_6119_PI428753551	seq2164	Ippk///Ippk///Cenpp	NM_199056///NM_001276399///NM_025495
CUST_86228_PI428753551	seq30128	Med11///Cxcl16///Zmynd15	NM_025397///NM_023158///NM_001029929
CUST_44256_PI428753551	seq15537	Drd5	NM_013503
CUST_77533_PI428753551	seq27174	Foxp1///Foxp1	NM_053202///NM_001197321
CUST_94174_PI428753551	seq32827	Lphn1///Asf1b	NM_181039///NM_024184
CUST_53533_PI428753551	seq18773	Pde1c///Pde1c///Pde1c///Pde1c///Pde1c///Pde1c///Pde1c///Pde1c	NM_001159953///NM_001159955///NM_001159956///NM_011054///NM_001159952///NM_001159957///NM_001159960///NM_001025568
CUST_6703_PI428753551	seq2374	Eif3m	NM_145380
CUST_86725_PI428753551	seq30295	Atad2b	NM_001099628
CUST_6335_PI428753551	seq2240	Lingo4///Rorc	NM_177250///NM_011281
CUST_8412_PI428753551	seq2976	Igf2r///Mas1	NM_010515///NM_008552
CUST_5555_PI428753551	seq1960	Actr1a///Sufu///Sufu	NM_016860///NM_001025391///NM_015752
CUST_93688_PI428753551	seq32663	Pdzd9///Pdzd9///BC030336	NM_001040136///NM_001040137///NM_001164580
CUST_33906_PI428753551	seq11890	Acss1	NM_080575
CUST_275_PI428753551	seq98	Gjd2	NM_010290
CUST_1911_PI428753551	seq675	Atp10d	NM_153389
CUST_11673_PI428753551	seq4112	Cep85l	NM_001204983
CUST_48272_PI428753551	seq16952	Wscd2	NM_177292
CUST_38714_PI428753551	seq13594	Bace1///Bace1///Rnf214	NM_011792///NM_001145947///NM_178709
CUST_36560_PI428753551	seq12831	Il20ra	NM_172786
CUST_90443_PI428753551	seq31562	Ebf4	NM_001110513
CUST_13432_PI428753551	seq4740	St8sia3	NM_009182
CUST_83062_PI428753551	seq29058	Srsf3	NM_013663
CUST_508_PI428753551	seq179	Ncoa3	NM_008679
CUST_33997_PI428753551	seq11922	Frmpd4	NM_001033330
CUST_84343_PI428753551	seq29490	Hoxb8///Hoxb6///Hoxb7	NM_010461///NM_008269///NM_010460
CUST_29721_PI428753551	seq10445	Tsc22d1	NM_207652
CUST_3554_PI428753551	seq1250	Tomm6///Tomm6///Frs3///Usp49	NM_001164729///NM_025365///NM_144939///NM_198421
CUST_5620_PI428753551	seq1982	Gabarapl1	NM_020590
CUST_68425_PI428753551	seq23929	Crls1///Crls1///Lrrn4	NM_001024385///NM_025646///NM_177303
CUST_35679_PI428753551	seq12517	Ssxb2///Ssxb2///Ssxb9///Ssxb1	NM_001134226///NM_001001450///NM_199066///NM_026492
CUST_12957_PI428753551	seq4571	Fam179b	NM_177805
CUST_55345_PI428753551	seq19397	Sema3e	NM_011348
CUST_84739_PI428753551	seq29623	Crispld1	NM_031402
CUST_73047_PI428753551	seq25566	Cdkal1	NM_144536
CUST_30650_PI428753551	seq10758	Prkch	NM_008856
CUST_92892_PI428753551	seq32393	Efcab12///Mbd4///Ift122///Ift122	NM_001110506///NM_010774///NM_001167763///NM_031177
CUST_64830_PI428753551	seq22684	Rasal2	NM_177644
CUST_90322_PI428753551	seq31521	Pax6///Pax6///Pax6///Pax6///Pax6	NM_001244201///NM_001244198///NM_001244200///NM_013627///NM_001244202
CUST_57387_PI428753551	seq20103	Ly75	NM_013825
CUST_10035_PI428753551	seq3545	Tshb///Tshb///Tshb///Tspan2///Tspan2	NM_009432///NM_001165940///NM_001165939///NM_027533///NM_001243132
CUST_27211_PI428753551	seq9582	Dach2///Dach2	NM_033605///NM_001142570
CUST_4483_PI428753551	seq1576	Rgs22	NM_001195748
CUST_51264_PI428753551	seq17992	4-Sep///Mtmr4	NM_011129///NM_133215
CUST_94180_PI428753551	seq32829	Samd1///1700067K01Rik	NM_001081415///NM_183097
CUST_64848_PI428753551	seq22690	Wwox	NM_019573
CUST_43609_PI428753551	seq15310	Cadm2///Cadm2	NM_001145977///NM_178721
CUST_85812_PI428753551	seq29986	Hsp90b1	NM_011631
CUST_9156_PI428753551	seq3242	Wdr48	NM_026236
CUST_12777_PI428753551	seq4507	Acss2///Gss	NM_019811///NM_008180
CUST_7382_PI428753551	seq2613	Tspan2///Tspan2	NM_027533///NM_001243132
CUST_86864_PI428753551	seq30342	Ppp2r5e	NM_012024
CUST_36046_PI428753551	seq12649	Nckipsd///Celsr3	NM_030729///NM_080437
CUST_86114_PI428753551	seq30089	Tcf7	NM_009331
CUST_36607_PI428753551	seq12847	Tcf12///Tcf12///Tcf12	NM_001253862///NM_011544///NM_001253865
CUST_28825_PI428753551	seq10139	Arnt2	NM_007488
CUST_9336_PI428753551	seq3305	Lcor	NM_172154
CUST_66697_PI428753551	seq23331	Stx4a	NM_009294
CUST_12503_PI428753551	seq4409	Krba1	NM_133922
CUST_12840_PI428753551	seq4529	Adam1b///Tmem116///Tmem116///Tmem116	NM_172125///NM_029912///NM_001161627///NM_001161626
CUST_85948_PI428753551	seq30032	Ormdl2///Dnajc14///Sarnp	NM_024180///NM_028873///NM_025364
CUST_87208_PI428753551	seq30459	Fam217a///4933417A18Rik///Eci3	NM_027967///NM_025750///NM_026947
CUST_55172_PI428753551	seq19338	Egfr///Egfr	NM_207655///NM_007912
CUST_89481_PI428753551	seq31237	Dym	NM_027727
CUST_28019_PI428753551	seq9860	Mast4	NM_175171
CUST_9257_PI428753551	seq3278	Cfl2	NM_007688
CUST_2680_PI428753551	seq946	Prrt1///Fkbpl///Atf6b	NM_030890///NM_019873///NM_017406
CUST_5316_PI428753551	seq1874	Gm6026///Gm16501	NM_001177569///NM_001113395
CUST_20793_PI428753551	seq7321	Tcf4///Tcf4	NM_013685///NM_001083967
CUST_3900_PI428753551	seq1373	Plekho1	NM_023320
CUST_74794_PI428753551	seq26200	Rffl///Rffl///Rffl///Rffl///Rffl	NM_026097///NM_001164569///NM_001164570///NM_001164571///NM_001007465
CUST_67921_PI428753551	seq23757	Pcm1	NM_023662
CUST_4150_PI428753551	seq1459	Fam102b	NM_001163567
CUST_61531_PI428753551	seq21530	Itfg1///Phkb	NM_028007///NM_199446
CUST_55604_PI428753551	seq19488	Smek2///Ccdc104	NM_134034///NM_025740
CUST_30836_PI428753551	seq10823	Mecom	NM_021442
CUST_54243_PI428753551	seq19016	Smim13	NM_001135577
CUST_2841_PI428753551	seq1003	Ston2	NM_175367
CUST_58904_PI428753551	seq20626	Grik2///Grik2	NM_001111268///NM_010349
CUST_47697_PI428753551	seq16756	Sod1///Scaf4	NM_011434///NM_178923
CUST_53345_PI428753551	seq18709	Prune///Fam63a///Fam63a	NM_173347///NM_199475///NM_133858
CUST_17890_PI428753551	seq6311	Fnta///Hook3	NM_008033///NM_207659
CUST_87595_PI428753551	seq30593	Psmc6///Styx///Gnpnat1	NM_025959///NM_019637///NM_019425
CUST_62709_PI428753551	seq21939	Col24a1	NM_027770
CUST_82895_PI428753551	seq29002	Otp	NM_011021
CUST_28828_PI428753551	seq10140	Tnik///Tnik///Tnik///Tnik	NM_001163009///NM_001163007///NM_026910///NM_001163008
CUST_2683_PI428753551	seq947	Fam60a	NM_019643
CUST_47410_PI428753551	seq16654	Arhgef11	NM_001003912
CUST_3838_PI428753551	seq1351	Smim20	NM_001145433
CUST_83586_PI428753551	seq29237	Prrxl1	NM_001001796
CUST_15740_PI428753551	seq5562	Fgf8///Fgf8///Fgf8///Fgf8	NM_001166361///NM_010205///NM_001166363///NM_001166362
CUST_299_PI428753551	seq107	Gpr176	NM_201367
CUST_73946_PI428753551	seq25893	Fto	NM_011936
CUST_84531_PI428753551	seq29553	Zfp536	NM_172385
CUST_86701_PI428753551	seq30287	Rab10	NM_016676
CUST_59890_PI428753551	seq20961	Ttc3	NM_009441
CUST_12373_PI428753551	seq4362	Ebf2///Ebf2	NM_001276387///NM_010095
CUST_88770_PI428753551	seq30995	Tagap///Rsph3a	NM_145968///NM_025789
CUST_59020_PI428753551	seq20665	Trmt1l///Swt1	NM_026876///NM_025819
CUST_30727_PI428753551	seq10785	Scarb2	NM_007644
CUST_70150_PI428753551	seq24539	Bivm///Ercc5	NM_144558///NM_011729
CUST_93573_PI428753551	seq32624	Coa4	NM_183270
CUST_88247_PI428753551	seq30817	Fam118a///Fam118a	NM_177067///NM_133750
CUST_30064_PI428753551	seq10560	Sesn3	NM_030261
CUST_2353_PI428753551	seq830	Frmd4a	NM_172475
CUST_12043_PI428753551	seq4246	Inpp1	NM_008384
CUST_22193_PI428753551	seq7810	Hoxb9	NM_008270
CUST_87129_PI428753551	seq30432	Ggps1///Arid4b///Arid4b	NM_010282///NM_198122///NM_194262
CUST_85484_PI428753551	seq29874	Myb///Myb	NM_001198914///NM_010848
CUST_83838_PI428753551	seq29321	Pax6///Pax6///Pax6///Pax6///Pax6	NM_001244201///NM_001244198///NM_001244200///NM_013627///NM_001244202
CUST_59812_PI428753551	seq20935	Fam110b	NM_173426
CUST_90383_PI428753551	seq31542	Tmem87a///Tmem87a///Tmem87a///Ganc	NM_173734///NM_001110497///NM_001110496///NM_172672
CUST_51358_PI428753551	seq18025	Mllt4	NM_010806
CUST_91966_PI428753551	seq32078	Tapt1	NM_173764
CUST_24428_PI428753551	seq8612	Pcmtd1	NM_183028
CUST_6206_PI428753551	seq2194	Cln6///Calml4///Calml4	NM_001033175///NM_001102468///NM_138304
CUST_94012_PI428753551	seq32772	Dusp4///Tnks	NM_176933///NM_175091
CUST_87321_PI428753551	seq30499	Zfp273	NM_198322
CUST_82374_PI428753551	seq28825	Ehbp1///Ehbp1	NM_153078///NM_001252515
CUST_59449_PI428753551	seq20810	Sema6a	NM_018744
CUST_53322_PI428753551	seq18701	Celf2///Celf2///Celf2///Celf2///Celf2///Celf2///Celf2///Celf2	NM_001110230///NM_001160292///NM_010160///NM_001110229///NM_001110228///NM_001160293///NM_001110232///NM_001110231
CUST_2462_PI428753551	seq868	Fcnb	NM_010190
CUST_56328_PI428753551	seq19736	Tigit	NM_001146325
CUST_76539_PI428753551	seq26814	Eva1a	NM_145570
CUST_23654_PI428753551	seq8344	Ehbp1///Ehbp1	NM_153078///NM_001252515
CUST_5605_PI428753551	seq1977	Mast4	NM_175171
CUST_40662_PI428753551	seq14278	Atrnl1	NM_181415
CUST_16776_PI428753551	seq5922	Fmn1///Fmn1	NM_010230///NM_001043322
CUST_29115_PI428753551	seq10237	Sptssb///Sptssb	NM_133675///NM_001164210
CUST_19759_PI428753551	seq6959	Whsc1///Whsc1///Whsc1	NM_001177884///NM_175231///NM_001081102
CUST_44274_PI428753551	seq15543	BC048943///Tdrd9	NM_001127685///NM_029056
CUST_16255_PI428753551	seq5741	Topors///Ndufb6	NM_134097///NM_001033305
CUST_8806_PI428753551	seq3116	Setd5	NM_028385
CUST_90165_PI428753551	seq31468	Ssb///Ssb///Mettl5	NM_009278///NM_001110145///NM_029280
CUST_26620_PI428753551	seq9376	Lrp1b	NM_053011
CUST_60166_PI428753551	seq21060	Rchy1///Rchy1	NM_001271797///NM_026557
CUST_93291_PI428753551	seq32527	AW146154	NM_001033530
CUST_87943_PI428753551	seq30713	Lifr///Lifr///Egflam	NM_001113386///NM_013584///NM_178748
CUST_51296_PI428753551	seq18003	Nudt14///Brf1	NM_025399///NM_028193
CUST_37005_PI428753551	seq12990	Atrnl1	NM_181415
CUST_85788_PI428753551	seq29978	4930404N11Rik///Fzr1///Mfsd12	NM_001014836///NM_019757///NM_028657
CUST_84997_PI428753551	seq29710	Bok///Atg4b///Thap4	NM_016778///NM_174874///NM_025920
CUST_71886_PI428753551	seq25150	Megf9	NM_172694
CUST_22220_PI428753551	seq7820	Acmsd///Ccnt2	NM_001033041///NM_028399
CUST_8259_PI428753551	seq2922	Ror1	NM_013845
CUST_91018_PI428753551	seq31759	Slc22a15	NM_001039371
CUST_82297_PI428753551	seq28798	Srsf7///Srsf7///Srsf7///Srsf7	NM_146083///NM_001195487///NM_001195486///NM_001195485
CUST_59203_PI428753551	seq20727	Cln8///Arhgef10///Arhgef10	NM_012000///NM_172751///NM_001037736
CUST_56430_PI428753551	seq19772	Aebp2///Aebp2///Aebp2	NM_178803///NM_001005605///NM_009637
CUST_9557_PI428753551	seq3382	Ptrh2///Ptrh2///Vmp1	NM_175004///NM_001098810///NM_029478
CUST_91315_PI428753551	seq31859	Coro2a///Coro2a///Tbc1d2///Trim14	NM_001164804///NM_178893///NM_198664///NM_029077
CUST_13359_PI428753551	seq4713	Klf5	NM_009769
CUST_7500_PI428753551	seq2657	Olfr330	NM_146879
CUST_94177_PI428753551	seq32828	Samd1///1700067K01Rik///Prkaca///Prkaca	NM_001081415///NM_183097///NM_008854///NM_001277898
CUST_92486_PI428753551	seq32255	Glcci1	NM_133236
CUST_1742_PI428753551	seq615	Ctdspl	NM_133710
CUST_32291_PI428753551	seq11326	Tcte1///Tmem151b	NM_013688///NM_001013749
CUST_24676_PI428753551	seq8700	Fermt1	NM_198029
CUST_87375_PI428753551	seq30518	Dhfr///Msh3	NM_010049///NM_010829
CUST_57678_PI428753551	seq20203	Katnal2	NM_027721
CUST_89674_PI428753551	seq31302	2410127L17Rik	NM_026120
CUST_47213_PI428753551	seq16582	Fam199x	NM_146261
CUST_55071_PI428753551	seq19304	Pabpc4l	NM_001101479
CUST_83033_PI428753551	seq29048	Ranbp17	NM_023146
CUST_66429_PI428753551	seq23238	Hoxb3///Hoxb2///Hoxb3	NM_010458///NM_134032///NM_001079869
CUST_88484_PI428753551	seq30897	Trmt2a///Trmt2a///Trmt2a///Dgcr8	NM_001195205///NM_001080999///NM_001081000///NM_033324
CUST_11668_PI428753551	seq4110	Hspa9	NM_010481
CUST_90596_PI428753551	seq31614	Plcg1///Zhx3	NM_021280///NM_177263
CUST_47382_PI428753551	seq16643	Sfxn1	NM_027324
CUST_77002_PI428753551	seq26984	C330021F23Rik	NM_001024728
CUST_57576_PI428753551	seq20168	Usp43	NM_173754
CUST_7275_PI428753551	seq2574	Cyp20a1///Nbeal1	NM_030013///NM_173444
CUST_28356_PI428753551	seq9978	Rora	NM_013646
CUST_26035_PI428753551	seq9175	Fam155a	NM_173446
CUST_4196_PI428753551	seq1476	Kcnj14///Lmtk3///Cyth2///Cyth2	NM_145963///NM_001005511///NM_001112701///NM_011181
CUST_4213_PI428753551	seq1482	Sh3rf1	NM_021506
CUST_76914_PI428753551	seq26951	Lcp1///Lcp1	NM_001247984///NM_008879
CUST_74984_PI428753551	seq26265	Sel1l///Sel1l	NM_011344///NM_001039089
CUST_53020_PI428753551	seq18598	Fbn1	NM_007993
CUST_68758_PI428753551	seq24048	Abca1	NM_013454
CUST_38664_PI428753551	seq13577	Pura///6330403M23Rik	NM_008989///NM_001267796
CUST_35116_PI428753551	seq12312	Asic2	NM_001034013
CUST_84322_PI428753551	seq29483	Nr1d1///Thra	NM_145434///NM_178060
CUST_56763_PI428753551	seq19887	Rpp38///Acbd7///Nmt2	NM_001013376///NM_030063///NM_008708
CUST_93084_PI428753551	seq32457	Rdh13	NM_175372
CUST_8747_PI428753551	seq3096	Senp7///Senp7	NM_025483///NM_001003971
CUST_17920_PI428753551	seq6321	Akap13	NM_029332
CUST_46095_PI428753551	seq16197	Leprel1	NM_173379
CUST_63507_PI428753551	seq22224	Itgb8	NM_177290
CUST_47849_PI428753551	seq16808	Kctd16	NM_026135
CUST_9010_PI428753551	seq3189	Slc22a23	NM_001033167
CUST_89162_PI428753551	seq31128	Abcg8///Lrpprc///Abcg5	NM_026180///NM_028233///NM_031884
CUST_73257_PI428753551	seq25644	Lifr///Egflam	NM_013584///NM_178748
CUST_92844_PI428753551	seq32377	Cntn3	NM_008779
CUST_28378_PI428753551	seq9986	Slc12a6///Slc12a6	NM_133649///NM_133648
CUST_13917_PI428753551	seq4917	Optn	NM_181848
CUST_16920_PI428753551	seq5971	Smim14	NM_133697
CUST_86593_PI428753551	seq30251	Nat9///Slc9a3r1///Grin2c///Tmem104	NM_025400///NM_012030///NM_010350///NM_001033393
CUST_29768_PI428753551	seq10461	Ccdc85c	NM_001159910
CUST_9416_PI428753551	seq3334	Taf10///Tpp1///Dchs1	NM_020024///NM_009906///NM_001162943
CUST_63687_PI428753551	seq22286	Trps1	NM_032000
CUST_5322_PI428753551	seq1876	Csn3///Cabs1	NM_007786///NM_027631
CUST_52249_PI428753551	seq18330	Ptpn22///Rsbn1	NM_008979///NM_172684
CUST_73137_PI428753551	seq25600	Atox1///G3bp1	NM_009720///NM_013716
CUST_45239_PI428753551	seq15897	Ltbp1///Ltbp1	NM_019919///NM_206958
CUST_42263_PI428753551	seq14832	Rnaseh2b	NM_026001
CUST_88170_PI428753551	seq30790	Sox10///Polr2f	NM_011437///NM_027231
CUST_48919_PI428753551	seq17179	Tspan18	NM_183180
CUST_26860_PI428753551	seq9460	Tmem245	NM_175518
CUST_92770_PI428753551	seq32352	C87436///C87436///C87436	NM_146170///NM_001243742///NM_001243741
CUST_91849_PI428753551	seq32039	Tomm7///Rint1	NM_025394///NM_177323
CUST_35022_PI428753551	seq12279	Pcyox1l///Grpel2///Afap1l1	NM_172832///NM_021296///NM_178928
CUST_82126_PI428753551	seq28739	Eri3	NM_080469
CUST_2055_PI428753551	seq725	Fzd10	NM_175284
CUST_2890_PI428753551	seq1020	Mtnr1a///Fat1	NM_008639///NM_001081286
CUST_71484_PI428753551	seq25010	P2ry10	NM_172435
CUST_67213_PI428753551	seq23512	Deb1///Sec22c///Sec22c	NM_026794///NM_001164562///NM_178677
CUST_89629_PI428753551	seq31287	Rab3il1///Fads3	NM_144538///NM_021890
CUST_76119_PI428753551	seq26661	Dpyd	NM_170778
CUST_25497_PI428753551	seq8988	Asic3///Abcb8	NM_183000///NM_029020
CUST_4590_PI428753551	seq1615	4930430F08Rik///1700017N19Rik	NM_175128///NM_001081246
CUST_63870_PI428753551	seq22353	Arhgef15	NM_177566
CUST_92474_PI428753551	seq32251	Pon1///Ppp1r9a	NM_011134///NM_181595
CUST_74_PI428753551	seq25	2210013O21Rik	NM_027327
CUST_6751_PI428753551	seq2392	Ncoa2///Ncoa2	NM_008678///NM_001077695
CUST_77432_PI428753551	seq27139	Grm7	NM_177328
CUST_35925_PI428753551	seq12605	Pde4b///Pde4b	NM_001177983///NM_019840
CUST_88374_PI428753551	seq30860	Tarbp2///Tarbp2///Npff///Map3k12///Map3k12	NM_001253795///NM_009319///NM_018787///NM_009582///NM_001163643
CUST_76111_PI428753551	seq26658	Pde4d	NM_011056
CUST_85277_PI428753551	seq29804	BC094916	NM_001024721
CUST_88256_PI428753551	seq30820	Cerk///Gramd4///Gramd4	NM_145475///NM_172611///NM_001205353
CUST_39300_PI428753551	seq13803	Ptprv///Arl8a///Ptpn7	NM_007955///NM_026823///NM_177081
CUST_29280_PI428753551	seq10294	Fam184b	NM_021416
CUST_94721_PI428753551	seq33014	Aph1b///Car12	NM_177583///NM_178396
CUST_61585_PI428753551	seq21548	Pde4b///Pde4b	NM_001177983///NM_019840
CUST_83056_PI428753551	seq29056	Gmpr///Atxn1///Atxn1///Atxn1	NM_025508///NM_009124///NM_001199305///NM_001199304
CUST_82214_PI428753551	seq28769	Ptbp2	NM_019550
CUST_82521_PI428753551	seq28876	Fap	NM_007986
CUST_4769_PI428753551	seq1679	Olfr237-ps1///Olfr437///Olfr13	NM_146654///NM_146296///NM_146652
CUST_1629_PI428753551	seq576	Slc25a33	NM_027460
CUST_15391_PI428753551	seq5442	Imp4///Ccdc115	NM_178601///NM_027159
CUST_26056_PI428753551	seq9182	C1ql3///Pter	NM_153155///NM_008961
CUST_87616_PI428753551	seq30600	Slc39a2///Mettl17	NM_001039676///NM_001029990
CUST_37849_PI428753551	seq13291	Utrn	NM_011682
CUST_12790_PI428753551	seq4512	Trhde	NM_146241
CUST_94781_PI428753551	seq33034	Gfral	NM_205844
CUST_92078_PI428753551	seq32116	1700007G11Rik	NM_001024614
CUST_50093_PI428753551	seq17590	Galnt13	NM_173030
CUST_19732_PI428753551	seq6949	Chrac1	NM_053068
CUST_9353_PI428753551	seq3311	Elavl2///Elavl2///Elavl2///Elavl2	NM_001177883///NM_010486///NM_207686///NM_207685
CUST_85495_PI428753551	seq29878	Raet1d///Raet1a///Raet1b///Raet1c///H60b	NM_020030///NM_009016///NM_009017///NM_009018///NM_001177775
CUST_38771_PI428753551	seq13615	Dnajc3	NM_008929
CUST_2832_PI428753551	seq1000	Atxn7l1	NM_028139
CUST_85942_PI428753551	seq30030	Myl6///Myl6b///Smarcc2///Smarcc2///Smarcc2///Esyt1	NM_010860///NM_172259///NM_198160///NM_001114097///NM_001114096///NM_011843
CUST_9184_PI428753551	seq3253	Rbm15	NM_001045807
CUST_5403_PI428753551	seq1905	Cacna1c///Cacna1c///Cacna1c///Cacna1c///Cacna1c///Cacna1c///Cacna1c///Cacna1c///Cacna1c///Cacna1c	NM_001256000///NM_001255999///NM_001159533///NM_001159535///NM_001255997///NM_009781///NM_001159534///NM_001256002///NM_001255998///NM_001256001
CUST_16267_PI428753551	seq5745	Efna5///Efna5	NM_207654///NM_010109
CUST_9168_PI428753551	seq3247	Slc29a3	NM_023596
CUST_12900_PI428753551	seq4550	Dcdc2a	NM_177577
CUST_91611_PI428753551	seq31959	Rps6ka1	NM_009097
CUST_20170_PI428753551	seq7104	Galntl6	NM_175032
CUST_89894_PI428753551	seq31376	Slc18a2///Pdzd8	NM_172523///NM_001033222
CUST_59642_PI428753551	seq20877	Tenm2	NM_011856
CUST_11127_PI428753551	seq3921	Bace1///Bace1	NM_011792///NM_001145947
CUST_86629_PI428753551	seq30263	St6galnac1	NM_011371
CUST_9478_PI428753551	seq3355	3110062M04Rik///3110062M04Rik///Wdr91///Tmem140	NM_001135611///NM_199145///NM_001013366///NM_197986
CUST_38072_PI428753551	seq13369	Ly86	NM_010745
CUST_16702_PI428753551	seq5895	Itga4	NM_010576
CUST_55040_PI428753551	seq19293	Sirt1///Sirt1///Herc4///Herc4	NM_019812///NM_001159589///NM_030114///NM_026101
CUST_61008_PI428753551	seq21348	Zbtb20///Zbtb20	NM_019778///NM_181058
CUST_14458_PI428753551	seq5116	Rps6ka1	NM_009097
CUST_89698_PI428753551	seq31310	Apba1	NM_177034
CUST_86225_PI428753551	seq30127	Phf23///Acadvl///Dvl2///Dlg4///Dlg4///Gabarap	NM_030064///NM_017366///NM_007888///NM_007864///NM_001109752///NM_019749
CUST_84793_PI428753551	seq29641	Pou3f3	NM_008900
CUST_91933_PI428753551	seq32067	Slbp///Fam53a	NM_009193///NM_178390
CUST_55419_PI428753551	seq19423	Rbm12b2///Tmem67	NM_198957///NM_177861
CUST_86308_PI428753551	seq30155	Doc2b///Ywhae	NM_007873///NM_009536
CUST_51556_PI428753551	seq18092	Gfer///Noxo1///Rnf151///Tbl3	NM_023040///NM_027988///NM_026205///NM_145396
CUST_1138_PI428753551	seq403	Gm829	NM_001033412
CUST_93335_PI428753551	seq32542	Cd37///Tead2	NM_007645///NM_011565
CUST_28149_PI428753551	seq9906	Avpr1a	NM_016847
CUST_23234_PI428753551	seq8185	Exoc6b	NM_177077
CUST_84049_PI428753551	seq29392	Strn3///Strn3	NM_001172098///NM_052973
CUST_51694_PI428753551	seq18139	Tcf4///Tcf4	NM_013685///NM_001083967
CUST_16995_PI428753551	seq5998	Ppp2r1b///Sik2	NM_001034085///NM_178710
CUST_93213_PI428753551	seq32501	Zfp790///Zfp790///Zfp940///Zfp420	NM_001145880///NM_146185///NM_173738///NM_172740
CUST_88832_PI428753551	seq31016	Pkmyt1///Paqr4///Kremen2///Flywch1	NM_023058///NM_023824///NM_028416///NM_153791
CUST_2022_PI428753551	seq714	Rhod///Syt12	NM_007485///NM_134164
CUST_83496_PI428753551	seq29206	Slc44a1///Slc44a1	NM_001159633///NM_133891
CUST_74703_PI428753551	seq26168	Sema4d	NM_013660
CUST_87384_PI428753551	seq30521	Wdr41///Pde8b///Pde8b	NM_172590///NM_172263///NM_001170669
CUST_8868_PI428753551	seq3138	Wdr11	NM_172255
CUST_84819_PI428753551	seq29650	Myo1b///Myo1b	NM_001161817///NM_010863
CUST_42051_PI428753551	seq14756	Elk3	NM_013508
CUST_2460_PI428753551	seq867	Col5a1	NM_015734
CUST_93389_PI428753551	seq32560	Nav2	NM_001111016
CUST_86889_PI428753551	seq30351	Cox16///Synj2bp	NM_025461///NM_025292
CUST_60558_PI428753551	seq21196	Pbx1///Pbx1	NM_008783///NM_183355
CUST_57922_PI428753551	seq20287	Tpd52l1///Hddc2	NM_009413///NM_027168
CUST_95300_PI428753551	seq33210	Uty	NM_009484
CUST_4386_PI428753551	seq1543	Rnf138///Rnf138	NM_207623///NM_019706
CUST_86683_PI428753551	seq30281	Stra13///Rac3///Dcxr///Cbr2///Aspscr1///Aspscr1///Aspscr1///Lrrc45	NM_016665///NM_133223///NM_026428///NM_007621///NM_026877///NM_198223///NM_001164224///NM_153545
CUST_311_PI428753551	seq111	Spata5l1///AA467197	NM_001033256///NM_001004174
CUST_38537_PI428753551	seq13533	Tspan12	NM_173007
CUST_85286_PI428753551	seq29807	Fh1///Opn3///Kmo	NM_010209///NM_010098///NM_133809
CUST_54796_PI428753551	seq19208	Gm14440///Gm14288	NM_001199308///NM_001033123
CUST_88933_PI428753551	seq31050	Tff2///Tff1	NM_009363///NM_009362
CUST_83346_PI428753551	seq29154	St18///St18///St18	NM_001244693///NM_001244692///NM_173868
CUST_7224_PI428753551	seq2557	Galc	NM_008079
CUST_85767_PI428753551	seq29971	Plekhj1///Sf3a2///Dot1l	NM_023900///NM_013651///NM_199322
CUST_6387_PI428753551	seq2258	Rab30	NM_029494
CUST_71267_PI428753551	seq24934	Iqsec2///Iqsec2	NM_001005475///NM_001114664
CUST_42072_PI428753551	seq14763	Zfpm1	NM_009569
CUST_17250_PI428753551	seq6086	Yipf6	NM_207633
CUST_23712_PI428753551	seq8364	Scd1	NM_009127
CUST_4709_PI428753551	seq1657	Pdzd8	NM_001033222
CUST_86873_PI428753551	seq30345	Ppp1r36	NM_001163103
CUST_21505_PI428753551	seq7572	Nbea	NM_030595
CUST_158_PI428753551	seq56	Clns1a///Rsf1	NM_023671///NM_001081267
CUST_47363_PI428753551	seq16636	Tmem126b	NM_026734
CUST_1725_PI428753551	seq609	Crtap	NM_019922
CUST_19380_PI428753551	seq6829	Igf2bp2///Senp2	NM_183029///NM_029457
CUST_13138_PI428753551	seq4637	D930015E06Rik	NM_172681
CUST_90004_PI428753551	seq31414	Med22///Med22///Rpl7a///Surf1///Surf1///Surf6///Surf2	NM_011513///NM_001033908///NM_013721///NM_013677///NM_001271724///NM_009298///NM_013678
CUST_36463_PI428753551	seq12798	Kcnk2///Kcnk2	NM_010607///NM_001159850
CUST_94_PI428753551	seq32	Hist2h2aa2///Hist2h2aa1///Hist2h3c1///Hist2h4	NM_178212///NM_013549///NM_178216///NM_033596
CUST_64219_PI428753551	seq22476	Nfe2l1///Nfe2l1///Nfe2l1///Nfe2l1///Nfe2l1///Nfe2l1	NM_001130452///NM_001130454///NM_001130453///NM_001130451///NM_008686///NM_001130450
CUST_57539_PI428753551	seq20155	Cxcl12///Cxcl12///Cxcl12	NM_021704///NM_013655///NM_001012477
CUST_47453_PI428753551	seq16671	Mthfd2l	NM_026788
CUST_87598_PI428753551	seq30594	Samd4///Samd4///Samd4	NM_028966///NM_001037221///NM_001163433
CUST_55911_PI428753551	seq19593	Ppp2r2b	NM_028392
CUST_88885_PI428753551	seq31034	Mrpl28///Tmem8	NM_024227///NM_021793
CUST_2376_PI428753551	seq838	Ctgf	NM_010217
CUST_85460_PI428753551	seq29866	Nhsl1	NM_173390
CUST_38983_PI428753551	seq13690	Sycp3///Chpt1///Chpt1	NM_011517///NM_001146690///NM_144807
CUST_24957_PI428753551	seq8796	Ptrh2///Ptrh2///Cltc	NM_175004///NM_001098810///NM_001003908
CUST_2955_PI428753551	seq1043	Pi4kb///Zfp687	NM_175356///NM_030074
CUST_45264_PI428753551	seq15906	Ebf1	NM_007897
CUST_66487_PI428753551	seq23259	Frem3///Smarca5	NM_001167898///NM_053124
CUST_34895_PI428753551	seq12236	Fam78b///Fam78b///Fam78b	NM_001160262///NM_175461///NM_001160261
CUST_91809_PI428753551	seq32025	Grm3///9330182L06Rik	NM_181850///NM_172706
CUST_83095_PI428753551	seq29069	Mms22l	NM_199467
CUST_82245_PI428753551	seq28780	Pbx1///Pbx1	NM_008783///NM_183355
CUST_58440_PI428753551	seq20465	Zfp74	NM_178384
CUST_73543_PI428753551	seq25746	Lrrc7	NM_001081358
CUST_93323_PI428753551	seq32538	Prmt1///Prmt1///Prmt1///Bcl2l12///Cpt1c///Cpt1c	NM_001252477///NM_001252476///NM_019830///NM_029410///NM_153679///NM_001252470
CUST_94925_PI428753551	seq33083	Tmie///Als2cl///Als2cl///Als2cl	NM_146260///NM_001146059///NM_146228///NM_001146060
CUST_8337_PI428753551	seq2949	Gpx8	NM_027127
CUST_91716_PI428753551	seq31994	Tas1r1///Nol9///Nol9	NM_031867///NM_028727///NM_001159599
CUST_42754_PI428753551	seq15010	Kcns1///Stk4	NM_008435///NM_021420
CUST_94631_PI428753551	seq32984	Cyp19a1	NM_007810
CUST_14143_PI428753551	seq5001	Auts2	NM_177047
CUST_84603_PI428753551	seq29577	Pola1	NM_008892
CUST_76052_PI428753551	seq26637	Chrm2	NM_203491
CUST_87369_PI428753551	seq30516	Arrdc3	NM_001042591
CUST_28940_PI428753551	seq10178	Napepld	NM_178728
CUST_92793_PI428753551	seq32360	Gm1965	NM_001033491
CUST_29561_PI428753551	seq10390	Rcor3	NM_144814
CUST_28333_PI428753551	seq9970	Hexdc///Hexdc///BC017643///BC017643///BC017643///BC017643///BC017643///Narf	NM_001001333///NM_001146073///NM_001252548///NM_001252550///NM_001252549///NM_144832///NM_001254735///NM_026272
CUST_1492_PI428753551	seq529	Lin28a	NM_145833
CUST_5360_PI428753551	seq1890	Pla2g7	NM_013737
CUST_32745_PI428753551	seq11485	Pcnx	NM_018814
CUST_32050_PI428753551	seq11243	Cdyl///Cdyl	NM_009881///NM_001123386
CUST_65363_PI428753551	seq22870	Rxfp3///Slc45a2	NM_178717///NM_053077
CUST_30877_PI428753551	seq10837	Plxdc2	NM_026162
CUST_42661_PI428753551	seq14977	Itpr1	NM_010585
CUST_38768_PI428753551	seq13614	Dach1///Dach1	NM_007826///NM_001038610
CUST_29756_PI428753551	seq10457	Ptprr///Ptprr///Ptprr///Ptprr///Ptprr	NM_011217///NM_001161837///NM_001161839///NM_001161838///NM_001161840
CUST_91999_PI428753551	seq32089	Apbb2///Apbb2///Apbb2///Apbb2	NM_001201415///NM_001201414///NM_001201413///NM_009686
CUST_84163_PI428753551	seq29430	Meis2///Meis2///Meis2///Meis2///Meis2///Meis2	NM_010825///NM_001159570///NM_001159568///NM_001159569///NM_001136072///NM_001159567
CUST_29495_PI428753551	seq10368	Cnpy1	NM_175651
CUST_43881_PI428753551	seq15406	Lingo2///Lingo2	NM_001166000///NM_001165999
CUST_10919_PI428753551	seq3848	Pde4d	NM_011056
CUST_7046_PI428753551	seq2496	Ankle1///Ushbp1///Babam1	NM_172756///NM_181418///NM_026636
CUST_24697_PI428753551	seq8707	Crispld1	NM_031402
CUST_50690_PI428753551	seq17795	Opcml	NM_177906
CUST_42290_PI428753551	seq14841	Zfp354b///Zfp2///Zfp2///Zfp2///Zfp2	NM_013744///NM_001044700///NM_001044697///NM_001044699///NM_001044698
CUST_55578_PI428753551	seq19479	Golt1a///Plekha6///Plekha6	NM_026680///NM_182930///NM_001160268
CUST_49752_PI428753551	seq17471	Arhgef33///Sos1	NM_001145452///NM_009231
CUST_5706_PI428753551	seq2013	Tex24	NM_001013609
CUST_13656_PI428753551	seq4822	Atp8a2	NM_015803
CUST_94497_PI428753551	seq32938	Kank2///Dock6///Spc24	NM_145611///NM_177030///NM_026282
CUST_14345_PI428753551	seq5075	LOC100038947	NM_001173459
CUST_69772_PI428753551	seq24406	Gba2///Msmp///Rgp1	NM_172692///NM_001099314///NM_172866
CUST_51650_PI428753551	seq18124	Prpf4b///Fam217a	NM_013830///NM_027967
CUST_92057_PI428753551	seq32109	Mthfd2l	NM_026788
CUST_87993_PI428753551	seq30730	Ncald///Ncald	NM_001170866///NM_134094
CUST_86980_PI428753551	seq30382	Tc2n///Tc2n	NM_028924///NM_001082976
CUST_7540_PI428753551	seq2671	Itga9///Itga9	NM_133721///NM_001113514
CUST_94986_PI428753551	seq33104	Rpsa///Slc25a38	NM_011029///NM_144793
CUST_67166_PI428753551	seq23495	3110082I17Rik///Gpr146///Gpr146	NM_028469///NM_030258///NM_001038703
CUST_15724_PI428753551	seq5556	Pla2g2e///Pla2g5	NM_012044///NM_001122954
CUST_50167_PI428753551	seq17615	Uty	NM_009484
CUST_12331_PI428753551	seq4347	Chrna1	NM_007389
CUST_67980_PI428753551	seq23777	Six3	NM_011381
CUST_59613_PI428753551	seq20867	Igf2r	NM_010515
CUST_1874_PI428753551	seq662	Cgref1///Cgref1///Abhd1///Preb	NM_001160149///NM_026770///NM_021304///NM_016703
CUST_17282_PI428753551	seq6097	Sh3bp4	NM_133816
CUST_2046_PI428753551	seq722	Pitpnm2	NM_011256
CUST_60465_PI428753551	seq21164	Kirrel///Kirrel	NM_130867///NM_001170985
CUST_22061_PI428753551	seq7765	Jmjd1c///Jmjd1c	NM_207221///NM_001242396
CUST_57117_PI428753551	seq20009	Arhgef4///Fam168b///Fam168b///Fam168b	NM_183019///NM_001160236///NM_174997///NM_001160235
CUST_9957_PI428753551	seq3519	Plekhg1///Plekhg1///Mthfd1l///Mthfd1l///Mthfd1l	NM_001159942///NM_001033253///NM_001170786///NM_001170785///NM_172308
CUST_83398_PI428753551	seq29172	Dmrt3///Dmrt1	NM_177360///NM_015826
CUST_43837_PI428753551	seq15390	Map1a///Map1a	NM_032393///NM_001173506
CUST_84172_PI428753551	seq29433	Mga///Mga	NM_013720///NM_001164274
CUST_44927_PI428753551	seq15777	Fastkd1///Ppig	NM_177244///NM_001081086
CUST_3666_PI428753551	seq1290	Srpx2///Srpx2///Sytl4	NM_026838///NM_001083895///NM_013757
CUST_47596_PI428753551	seq16722	Cntln	NM_175275
CUST_43383_PI428753551	seq15231	Psma7///Lsm14b///Ss18l1	NM_011969///NM_177727///NM_178750
CUST_65287_PI428753551	seq22844	Pgr	NM_008829
CUST_13524_PI428753551	seq4774	Eprs///Bpnt1	NM_029735///NM_011794
CUST_44446_PI428753551	seq15602	Egf	NM_010113
CUST_6116_PI428753551	seq2163	1810043H04Rik///Enthd2///Slc38a10///Slc38a10///Slc38a10///Slc38a10	NM_001110242///NM_183137///NM_001164799///NM_001164800///NM_001164798///NM_024249
CUST_86734_PI428753551	seq30298	Rhob	NM_007483
CUST_23558_PI428753551	seq8306	Olfr975///Olfr976	NM_146828///NM_146367
CUST_6160_PI428753551	seq2178	Glp1r	NM_021332
CUST_60477_PI428753551	seq21168	BC052040///BC052040	NM_001145898///NM_207264
CUST_23759_PI428753551	seq8380	Zic1	NM_009573
CUST_76139_PI428753551	seq26668	Syt1///Syt1///Syt1	NM_001252342///NM_009306///NM_001252341
CUST_85704_PI428753551	seq29949	Itgb2	NM_008404
CUST_8059_PI428753551	seq2852	Tigd5///Pycrl///Tsta3	NM_178646///NM_025412///NM_031201
CUST_6464_PI428753551	seq2286	Sox9	NM_011448
CUST_84495_PI428753551	seq29541	Hnrnpm///Hnrnpm	NM_001109913///NM_029804
CUST_66254_PI428753551	seq23177	Bach2	NM_001109661
CUST_29786_PI428753551	seq10467	Dst	NM_001276764
CUST_40021_PI428753551	seq14054	Edaradd///Lgals8///Lgals8	NM_133643///NM_001199043///NM_018886
CUST_50140_PI428753551	seq17606	Prlhr	NM_201615
CUST_36295_PI428753551	seq12738	Tmem19	NM_133683
CUST_83210_PI428753551	seq29108	Gli3	NM_008130
CUST_63936_PI428753551	seq22377	Arhgef3	NM_027871
CUST_15284_PI428753551	seq5404	Slc39a8///Slc39a8///Slc39a8	NM_026228///NM_001135149///NM_001135150
CUST_89296_PI428753551	seq31174	Matr3///Paip2	NM_010771///NM_026420
CUST_8907_PI428753551	seq3153	Baiap2///Baiap2///Baiap2	NM_130862///NM_001037754///NM_001037755
CUST_55989_PI428753551	seq19619	Dusp19	NM_024438
CUST_55695_PI428753551	seq19519	Sfrs18///Coq3	NM_025669///NM_172687
CUST_72904_PI428753551	seq25512	Focad	NM_001081184
CUST_40375_PI428753551	seq14178	Nck2	NM_010879
CUST_90504_PI428753551	seq31583	Gzf1///Napb	NM_028986///NM_019632
CUST_88380_PI428753551	seq30862	Tarbp2///Tarbp2///Npff///Atf7///Map3k12///Map3k12	NM_001253795///NM_009319///NM_018787///NM_146065///NM_009582///NM_001163643
CUST_59872_PI428753551	seq20955	Mll2///Prkag1	NM_001033276///NM_016781
CUST_6730_PI428753551	seq2384	Bcl2l14///Lrp6	NM_025778///NM_008514
CUST_5937_PI428753551	seq2100	Cdc42se1///Cdc42se1///Bnipl///Bnipl///Gm128	NM_172395///NM_001038708///NM_001168356///NM_134253///NM_001024841
CUST_64950_PI428753551	seq22726	Tle2///Tle2///Tle6	NM_001252401///NM_019725///NM_053254
CUST_91770_PI428753551	seq32012	Cdk6	NM_009873
CUST_31124_PI428753551	seq10921	Gm11570///Krtap17-1	NM_001256057///NM_001099774
CUST_62328_PI428753551	seq21806	Cyfip1///Cyfip1///Cyfip1///Nipa2///Nipa2///Nipa2///Nipa2///Nipa2	NM_011370///NM_001164662///NM_001164661///NM_001256132///NM_001256133///NM_001256131///NM_001256130///NM_023647
CUST_49330_PI428753551	seq17325	Adcy10	NM_173029
CUST_6884_PI428753551	seq2438	Neurl1a///Sh3pxd2a///Sh3pxd2a///Neurl1a	NM_001163480///NM_001164717///NM_008018///NM_021360
CUST_2082_PI428753551	seq734	Fen1///Fen1///Fen1///Fads1///Tmem258///Tmem258///Myrf	NM_001271615///NM_001271614///NM_007999///NM_146094///NM_026919///NM_001163431///NM_001033481
CUST_11056_PI428753551	seq3896	Erp29///Naa25	NM_026129///NM_172722
CUST_3470_PI428753551	seq1221	Rnaseh2b	NM_026001
CUST_90922_PI428753551	seq31727	Clk2///Clk2///Fam189b///Scamp3	NM_007712///NM_001163432///NM_001014995///NM_011886
CUST_86841_PI428753551	seq30334	Nin///Nin	NM_001081453///NM_008697
CUST_60051_PI428753551	seq21019	Gpc3	NM_016697
CUST_17543_PI428753551	seq6190	Slc35d1///Mier1///Mier1	NM_177732///NM_027696///NM_001039081
CUST_90789_PI428753551	seq31681	Sox2	NM_011443
CUST_3592_PI428753551	seq1263	Slc39a2///Ndrg2///Ndrg2	NM_001039676///NM_013864///NM_001145959
CUST_9236_PI428753551	seq3271	Auts2	NM_177047
CUST_44617_PI428753551	seq15662	Ptch1	NM_008957
CUST_62583_PI428753551	seq21892	Tmem186///Pmm2	NM_025708///NM_016881
CUST_94600_PI428753551	seq32973	Cadm1///Cadm1///Cadm1///Cadm1	NM_207676///NM_207675///NM_018770///NM_001025600
CUST_92169_PI428753551	seq32148	Galnt9///Galnt9	NM_198306///NM_001122639
CUST_45702_PI428753551	seq16059	Ubr1	NM_009461
CUST_93159_PI428753551	seq32482	Apoc1///Apoc1///Apoe///Tomm40///Tomm40///Pvrl2///Pvrl2	NM_007469///NM_001110009///NM_009696///NM_016871///NM_001109748///NM_008990///NM_001159724
CUST_9948_PI428753551	seq3516	Zfp148	NM_011749
CUST_41155_PI428753551	seq14447	Pou3f2	NM_008899
CUST_488_PI428753551	seq172	Ptprt	NM_021464
CUST_38366_PI428753551	seq13471	Ankrd11	NM_001081379
CUST_27515_PI428753551	seq9686	Gnao1///Gnao1	NM_001113384///NM_010308
CUST_49910_PI428753551	seq17526	Oprm1	NM_001039652
CUST_85310_PI428753551	seq29815	Cox20///Hnrnpu	NM_025511///NM_016805
CUST_24141_PI428753551	seq8512	Kalrn///Kalrn	NM_177357///NM_001164268
CUST_71785_PI428753551	seq25115	Hist2h4///Hist2h3b///Hist2h2bb	NM_033596///NM_178215///NM_175666
CUST_10107_PI428753551	seq3572	Grik4	NM_175481
CUST_82687_PI428753551	seq28932	Zbtb20///Zbtb20	NM_019778///NM_181058
CUST_31945_PI428753551	seq11205	Lef1///Lef1///Lef1	NM_001276402///NM_010703///NM_001276403
CUST_46568_PI428753551	seq16359	Vmp1	NM_029478
CUST_63413_PI428753551	seq22190	Bpgm	NM_007563
CUST_89423_PI428753551	seq31217	Apcdd1	NM_133237
CUST_91841_PI428753551	seq32036	Mll5///Srpk2	NM_026984///NM_009274
CUST_29214_PI428753551	seq10271	Rapgef4///Rapgef4///Rapgef4	NM_019688///NM_001204165///NM_001204166
CUST_88719_PI428753551	seq30976	Sim2///Hlcs	NM_011377///NM_139145
CUST_63178_PI428753551	seq22110	2010111I01Rik	NM_028079
CUST_47652_PI428753551	seq16741	Park2	NM_016694
CUST_87874_PI428753551	seq30689	Ndfip2///Ndfip2	NM_029561///NM_001190989
CUST_12181_PI428753551	seq4295	Col11a1	NM_007729
CUST_5086_PI428753551	seq1791	D130043K22Rik///Aldh5a1	NM_001081051///NM_172532
CUST_92787_PI428753551	seq32358	Rpn1	NM_133933
CUST_85915_PI428753551	seq30021	Iltifb	NM_054079
CUST_61719_PI428753551	seq21594	Nav2///Nav2	NM_001111016///NM_175272
CUST_93087_PI428753551	seq32458	Eps8l1///Ppp1r12c	NM_026146///NM_029834
CUST_84621_PI428753551	seq29583	Pola1	NM_008892
CUST_58426_PI428753551	seq20460	Nfia///Nfia///Nfia	NM_001122952///NM_010905///NM_001122953
CUST_51659_PI428753551	seq18127	Mllt3	NM_027326
CUST_86799_PI428753551	seq30320	Nrcam///Nrcam	NM_001146031///NM_176930
CUST_86575_PI428753551	seq30245	Map2k6	NM_011943
CUST_35982_PI428753551	seq12627	Ptpro///Ptpro///Ptpro///Ptpro	NM_001164403///NM_001164402///NM_011216///NM_001164401
CUST_12918_PI428753551	seq4556	Zdhhc8	NM_172151
CUST_9475_PI428753551	seq3354	Cep170	NM_001099637
CUST_2686_PI428753551	seq948	Hoxd1///Hoxd3	NM_010467///NM_010468
CUST_6519_PI428753551	seq2307	Ankrd13b///Git1	NM_172945///NM_001004144
CUST_71927_PI428753551	seq25165	Ttll5	NM_001081423
CUST_50032_PI428753551	seq17568	Fgf14	NM_207667
CUST_43337_PI428753551	seq15215	Dgki	NM_001081206
CUST_89749_PI428753551	seq31327	Pcgf5	NM_029508
CUST_16070_PI428753551	seq5676	Slc35b3///Slc35b3///Slc35b3	NM_134060///NM_001170431///NM_001170430
CUST_93141_PI428753551	seq32476	Mill2///Mill2	NM_153761///NM_153760
CUST_49953_PI428753551	seq17541	Cdh10	NM_009865
CUST_76278_PI428753551	seq26721	Aak1///Aak1	NM_177762///NM_001040106
CUST_93997_PI428753551	seq32767	Ppapdc1b///Ddhd2///Whsc1l1	NM_028000///NM_028102///NM_001081269
CUST_93816_PI428753551	seq32706	Utf1///6430531B16Rik///Kndc1///Adam8	NM_009482///NM_001033465///NM_177261///NM_007403
CUST_28501_PI428753551	seq10029	Clca6	NM_207208
CUST_51433_PI428753551	seq18050	Timp3///Syn3///Syn3	NM_011595///NM_013722///NM_001164495
CUST_76156_PI428753551	seq26675	Gm10778	NM_001142963
CUST_77161_PI428753551	seq27042	Cntn5///Cntn5	NM_001170787///NM_001033359
CUST_24730_PI428753551	seq8718	Pgap1	NM_001163314
CUST_95139_PI428753551	seq33156	BC023829	NM_001033328
CUST_8954_PI428753551	seq3169	Cntn1///Cntn1///Cntn1	NM_001159648///NM_007727///NM_001159647
CUST_11741_PI428753551	seq4137	Atp6v0a2///Dnahc10	NM_011596///NM_019536
CUST_94848_PI428753551	seq33057	Cdv3///Cdv3///Cdv3///Cdv3	NM_001134426///NM_175565///NM_001134427///NM_175833
CUST_71481_PI428753551	seq25009	Zfp608	NM_175751
CUST_91443_PI428753551	seq31902	Pde4b///Pde4b	NM_001177983///NM_019840
CUST_53524_PI428753551	seq18770	Stag1	NM_009282
CUST_1739_PI428753551	seq614	Itga9///Itga9///Ctdspl	NM_133721///NM_001113514///NM_133710
CUST_91200_PI428753551	seq31820	Tnni3k	NM_177066
CUST_56167_PI428753551	seq19679	Adarb2	NM_052977
CUST_8895_PI428753551	seq3148	Gpr123	NM_177469
CUST_93952_PI428753551	seq32752	Spag11a	NM_153115
CUST_49286_PI428753551	seq17308	Anks1b	NM_001128086
CUST_75224_PI428753551	seq26351	Asphd2///Hps4	NM_028386///NM_138646
CUST_67299_PI428753551	seq23542	Gng12///Gng12///Gng12///Gng12///Gng12///Gng12	NM_001177559///NM_025278///NM_001177560///NM_001177557///NM_001177556///NM_001177558
CUST_66890_PI428753551	seq23399	Diap2	NM_172493
CUST_54177_PI428753551	seq18993	Zfp57///Zfp57///Zfp57///Mog	NM_001168502///NM_001168501///NM_001013745///NM_010814
CUST_38591_PI428753551	seq13551	Cd200	NM_010818
CUST_37551_PI428753551	seq13183	Zfp618	NM_028326
CUST_8475_PI428753551	seq2998	Mtfr2///Bclaf1///Bclaf1///Bclaf1	NM_027930///NM_153787///NM_001025392///NM_001025393
CUST_84115_PI428753551	seq29414	Fkbp3///Prpf39	NM_013902///NM_177806
CUST_7531_PI428753551	seq2668	Meis1///Meis1	NM_010789///NM_001193271
CUST_61656_PI428753551	seq21572	Kpna4	NM_008467
CUST_88188_PI428753551	seq30796	Smcr7l	NM_178719
CUST_44371_PI428753551	seq15576	Zbtb20///Zbtb20	NM_019778///NM_181058
CUST_38762_PI428753551	seq13611	Klra18///Klra4///Klra4///Klra33///Klra12///Klra22///Klra15	NM_053153///NM_001252577///NM_010649///NM_001039118///NM_010646///NM_053152///NM_013793
CUST_84591_PI428753551	seq29573	Pola1	NM_008892
CUST_36664_PI428753551	seq12867	Srgn	NM_011157
CUST_71044_PI428753551	seq24855	Arid5a///Arid5a///Arid5a	NM_001172205///NM_145996///NM_001172206
CUST_7145_PI428753551	seq2530	Pbx1///Pbx1	NM_008783///NM_183355
CUST_6513_PI428753551	seq2305	Tex101	NM_019981
CUST_90829_PI428753551	seq31695	Spg20///Spg20///Spg20///Ccdc169	NM_001144988///NM_144895///NM_001144987///NM_177203
CUST_7780_PI428753551	seq2752	Gcc2	NM_027375
CUST_21253_PI428753551	seq7483	Ndufs4	NM_010887
CUST_13870_PI428753551	seq4900	Mcm9///Asf1a	NM_027830///NM_025541
CUST_13068_PI428753551	seq4609	Cpq///Cpq	NM_018755///NM_176073
CUST_56941_PI428753551	seq19949	Gtf2f2///Kctd4	NM_026816///NM_026214
CUST_92509_PI428753551	seq32263	Gm9047///Kcp	NM_001145360///NM_001029985
CUST_93481_PI428753551	seq32592	Plin1///Plin1///Pex11a///Wdr93	NM_175640///NM_001113471///NM_011068///NM_001037927
CUST_75915_PI428753551	seq26589	Ep400///Ep400	NM_173066///NM_029337
CUST_93117_PI428753551	seq32468	Usp29	NM_021323
CUST_68605_PI428753551	seq23992	Cables1///Cables1	NM_001146287///NM_022021
CUST_34261_PI428753551	seq12013	Fryl	NM_028194
CUST_9303_PI428753551	seq3294	Lipg	NM_010720
CUST_49316_PI428753551	seq17320	Slc24a3	NM_053195
CUST_2327_PI428753551	seq821	Hoxa11///Hoxa13///Hoxa10///Hoxa10	NM_010450///NM_008264///NM_008263///NM_001122950
CUST_35873_PI428753551	seq12586	Pacrg	NM_027032
CUST_85220_PI428753551	seq29785	Mpzl1///Mpzl1	NM_001083897///NM_001001880
CUST_84259_PI428753551	seq29462	Tox3	NM_172913
CUST_8304_PI428753551	seq2937	Ccnyl1	NM_001097644
CUST_5251_PI428753551	seq1851	Adtrp///Adtrp	NM_175417///NM_001145875
CUST_83355_PI428753551	seq29157	Bhlhe22	NM_021560
CUST_82065_PI428753551	seq28718	Casz1///Casz1	NM_001159344///NM_027195
CUST_20680_PI428753551	seq7281	Cep350	NM_001039184
CUST_6406_PI428753551	seq2265	Ppp1r35///Mepce///Zcwpw1	NM_027242///NM_144913///NM_001005426
CUST_55354_PI428753551	seq19400	Cald1	NM_145575
CUST_44763_PI428753551	seq15713	Lrba///Lrba///Lrba	NM_030695///NM_001077687///NM_001077688
CUST_65860_PI428753551	seq23041	Klhl13	NM_026167
CUST_90133_PI428753551	seq31457	Cytip	NM_139200
CUST_9015_PI428753551	seq3191	Lzic	NM_026963
CUST_84964_PI428753551	seq29699	Inpp5d///Inpp5d///Inpp5d	NM_001110192///NM_010566///NM_001110193
CUST_84787_PI428753551	seq29639	Lonrf2	NM_001029878
CUST_43927_PI428753551	seq15422	Dbpht2	NM_198866
CUST_87034_PI428753551	seq30400	Ppp2r5c	NM_001135001
CUST_4488_PI428753551	seq1578	Arhgap24///Arhgap24	NM_146161///NM_029270
CUST_46089_PI428753551	seq16195	Mtmr2	NM_023858
CUST_29211_PI428753551	seq10270	Fam64a///Pitpnm3///Pitpnm3	NM_144526///NM_001081641///NM_001024927
CUST_83092_PI428753551	seq29068	Epha7///Epha7	NM_010141///NM_001122889
CUST_8940_PI428753551	seq3164	Sri///Sri///Adam22	NM_025618///NM_001080974///NM_001098225
CUST_68538_PI428753551	seq23968	Hnrnpf///Fxyd4///Fxyd4///Hnrnpf///Hnrnpf///Hnrnpf///Hnrnpf///Hnrnpf///Hnrnpf	NM_001166427///NM_001173372///NM_033648///NM_001166432///NM_133834///NM_001166430///NM_001166431///NM_001166429///NM_001166428
CUST_37835_PI428753551	seq13286	Stard4///Camk4	NM_133774///NM_009793
CUST_90483_PI428753551	seq31576	Tasp1///Tasp1///Tasp1	NM_175225///NM_001159641///NM_001159640
CUST_67800_PI428753551	seq23716	Zfp462	NM_172867
CUST_39141_PI428753551	seq13747	Cdc42ep3	NM_026514
CUST_92985_PI428753551	seq32424	Klrc3	NM_021378
CUST_61011_PI428753551	seq21349	Prox1	NM_008937
CUST_83340_PI428753551	seq29152	St18///St18///St18	NM_001244693///NM_001244692///NM_173868
CUST_48430_PI428753551	seq17008	Fbxo16	NM_015795
CUST_47394_PI428753551	seq16648	N4bp2	NM_001024917
CUST_76508_PI428753551	seq26803	Met	NM_008591
CUST_52851_PI428753551	seq18538	Pou3f3	NM_008900
CUST_4032_PI428753551	seq1419	Ube2h///Ube2h///Ube2h	NM_001169577///NM_009459///NM_001169576
CUST_90576_PI428753551	seq31607	1110008F13Rik///Tgif2	NM_026124///NM_173396
CUST_85634_PI428753551	seq29925	Pbld1///Pbld2	NM_026701///NM_026085
CUST_87278_PI428753551	seq30484	Trpc7	NM_012035
CUST_22875_PI428753551	seq8054	Ncam2///Ncam2	NM_010954///NM_001113208
CUST_93739_PI428753551	seq32680	Zfp553///Dctpp1///Sephs2///Zfp768///Zfp747///E430018J23Rik///Zfp764///Zfp764///Zfp688///Zfp689///Prr14///Fbrs///Zfp771///Itgal///Itgal///Itgal///Itgal///9130019O22Rik	NM_146201///NM_023203///NM_009266///NM_146202///NM_175560///NM_198011///NM_146203///NM_001167832///NM_026999///NM_175163///NM_145589///NM_010183///NM_177362///NM_008400///NM_001253872///NM_001253873///NM_001253874///NM_030226
CUST_75487_PI428753551	seq26441	Ccdc50///Ccdc50	NM_001025615///NM_026202
CUST_49505_PI428753551	seq17385	Adam23///Adam23	NM_011780///NM_001177600
CUST_36123_PI428753551	seq12676	Ctso	NM_177662
CUST_84636_PI428753551	seq29588	Arx///Pola1	NM_007492///NM_008892
CUST_89716_PI428753551	seq31316	Ppapdc2///4430402I18Rik///Slc1a1	NM_028922///NM_198651///NM_009199
CUST_92574_PI428753551	seq32285	Try5///Try4	NM_001003405///NM_011646
CUST_28817_PI428753551	seq10136	Slco4c1	NM_172658
CUST_6506_PI428753551	seq2302	Klb	NM_031180
CUST_40640_PI428753551	seq14270	Bfsp2	NM_001002896
CUST_5434_PI428753551	seq1916	Tenm4	NM_011858
CUST_381_PI428753551	seq135	Pcsk2	NM_008792
CUST_4665_PI428753551	seq1641	Aqp9///Aqp9	NM_022026///NM_001271843
CUST_47923_PI428753551	seq16833	Mro	NM_027741
CUST_90743_PI428753551	seq31665	Abhd16b///Tpd52l2	NM_183181///NM_025482
CUST_8559_PI428753551	seq3027	Rsl1	NM_001013769
CUST_93120_PI428753551	seq32469	Aurkc///Aurkc///Aurkc	NM_020572///NM_001080966///NM_001080965
CUST_86968_PI428753551	seq30378	Gpr68///Gpr68///Gpr68///9030617O03Rik	NM_175493///NM_001177674///NM_001177673///NM_145448
CUST_84382_PI428753551	seq29503	Zfp521	NM_145492
CUST_59413_PI428753551	seq20798	U2surp///U2surp	NM_026476///NM_001114977
CUST_83556_PI428753551	seq29227	Pbx3	NM_016768
CUST_58496_PI428753551	seq20485	Cuedc1	NM_198013
CUST_77821_PI428753551	seq27277	Phkb	NM_199446
CUST_64536_PI428753551	seq22585	Kcnd2	NM_019697
CUST_28632_PI428753551	seq10074	Pamr1	NM_173749
CUST_26924_PI428753551	seq9483	Ntng1///Ntng1///Ntng1///Ntng1///Ntng1///Ntng1	NM_030699///NM_001163349///NM_001163348///NM_001163350///NM_133488///NM_001163351
CUST_20395_PI428753551	seq7183	Garem	NM_001033445
CUST_11620_PI428753551	seq4092	Gm5544///Sec22b	NM_001033779///NM_011342
CUST_49861_PI428753551	seq17509	Pde10a	NM_011866
CUST_85695_PI428753551	seq29946	Dip2a///Pcnt	NM_001081419///NM_008787
CUST_84876_PI428753551	seq29669	Pard3b	NM_001081050
CUST_55983_PI428753551	seq19617	Ildr2	NM_001164528
CUST_40637_PI428753551	seq14269	Nebl	NM_028757
CUST_60848_PI428753551	seq21294	Pdcl3	NM_026850
CUST_94088_PI428753551	seq32798	Rfxank///Rfxank///Nr2c2ap///Nr2c2ap///2310045N01Rik///Mef2b///Mef2b	NM_011266///NM_001025589///NM_001025587///NM_001025586///NM_001145552///NM_008578///NM_001045484
CUST_41678_PI428753551	seq14628	Cacybp///Rabgap1l	NM_009786///NM_001038621
CUST_95065_PI428753551	seq33131	Slc35a2///Slc35a2///Kcnd1///Pim2///Otud5	NM_001083937///NM_078484///NM_008423///NM_138606///NM_138604
CUST_89828_PI428753551	seq31354	Sufu///Sufu	NM_001025391///NM_015752
CUST_6364_PI428753551	seq2250	Fbxo8	NM_015791
CUST_31097_PI428753551	seq10912	Izumo1///Mamstr///Rasip1///Fut2///Fut2	NM_001018013///NM_172418///NM_028544///NM_018876///NM_001271993
CUST_87275_PI428753551	seq30483	Tgfbi	NM_009369
CUST_87114_PI428753551	seq30427	Heatr1///Lgals8///Lgals8	NM_144835///NM_001199043///NM_018886
CUST_93446_PI428753551	seq32580	Lrrk1	NM_146191
CUST_94854_PI428753551	seq33059	Gpr62///Parp3///Rrp9	NM_001159652///NM_145619///NM_145620
CUST_47021_PI428753551	seq16515	4930558K02Rik///Dnm3///Dnm3	NM_001204904///NM_001038619///NM_172646
CUST_90733_PI428753551	seq31661	Ogfr///Mrgbp	NM_031373///NM_028479
CUST_47407_PI428753551	seq16653	Spata7	NM_178914
CUST_95082_PI428753551	seq33137	Araf///Araf///Syn1///Syn1	NM_001159645///NM_009703///NM_013680///NM_001110780
CUST_28805_PI428753551	seq10132	Col4a6	NM_053185
CUST_2666_PI428753551	seq941	Ergic2///Ergic2	NM_026168///NM_026355
CUST_91321_PI428753551	seq31861	Anks6	NM_001024136
CUST_93840_PI428753551	seq32714	Deaf1///Tmem80///Tmem80///Eps8l2	NM_016874///NM_027797///NM_001141950///NM_133191
CUST_83730_PI428753551	seq29285	Btrc///Btrc	NM_009771///NM_001037758
CUST_93934_PI428753551	seq32746	Cul4a	NM_146207
CUST_83371_PI428753551	seq29163	Zfhx4	NM_030708
CUST_62400_PI428753551	seq21830	Gnas///Gnas///Gnas///Gnas///Gnas///Gnas///Gnas	NM_001077510///NM_201616///NM_022000///NM_019690///NM_001077507///NM_010309///NM_201618
CUST_87890_PI428753551	seq30695	Uggt2	NM_001081252
CUST_30250_PI428753551	seq10622	Gbe1	NM_028803
CUST_6055_PI428753551	seq2141	Cpa1///Cep41	NM_025350///NM_031998
CUST_93383_PI428753551	seq32558	Spty2d1	NM_175318
CUST_89775_PI428753551	seq31336	Exosc1///Exosc1///Mms19///Zdhhc16	NM_001164561///NM_025644///NM_028152///NM_023740
CUST_19578_PI428753551	seq6896	Fam117b///Ica1l	NM_001037725///NM_027407
CUST_76888_PI428753551	seq26942	Gm5082///Gm5082///Tmem170b	NM_177808///NM_001145878///NM_001163572
CUST_60594_PI428753551	seq21208	Cald1	NM_145575
CUST_15358_PI428753551	seq5430	Ssr1	NM_025965
CUST_7620_PI428753551	seq2698	Dcun1d5///Dync2h1	NM_029775///NM_029851
CUST_54632_PI428753551	seq19151	Nrxn3///Nrxn3///Nrxn3	NM_001198587///NM_172544///NM_001252074
CUST_5094_PI428753551	seq1794	Cspp1	NM_026493
CUST_70732_PI428753551	seq24745	Cspp1	NM_026493
CUST_36563_PI428753551	seq12832	Arhgap15	NM_153820
CUST_10496_PI428753551	seq3703	Prickle2///Prickle2///Prickle2///Prickle2	NM_001134461///NM_001134460///NM_001134459///NM_001081146
CUST_10133_PI428753551	seq3581	Foxo6	NM_194060
CUST_9385_PI428753551	seq3323	Sap130	NM_172965
CUST_91242_PI428753551	seq31834	Ripk2	NM_138952
CUST_22797_PI428753551	seq8026	Cpa6	NM_177834
CUST_35525_PI428753551	seq12463	Prkce	NM_011104
CUST_91291_PI428753551	seq31851	Fam221b///Tmem8b///Olfr70	NM_175517///NM_001085508///NM_019485
CUST_23950_PI428753551	seq8447	Fbxw7///Fbxw7	NM_001177773///NM_001177774
CUST_54529_PI428753551	seq19115	Dpp6///Dpp6	NM_010075///NM_001198886
CUST_44702_PI428753551	seq15692	Gfm2///Gfm2///Gfm2///Gfm2///Gfm2///Hexb	NM_001271465///NM_001271463///NM_001271464///NM_001146043///NM_177266///NM_010422
CUST_68264_PI428753551	seq23874	Sdc3	NM_011520
CUST_28239_PI428753551	seq9937	Mecom	NM_021442
CUST_33620_PI428753551	seq11790	Large	NM_010687
CUST_25533_PI428753551	seq9000	Crip2///Crip1///4930427A07Rik	NM_024223///NM_007763///NM_134041
CUST_35274_PI428753551	seq12371	Fndc3b	NM_173182
CUST_44318_PI428753551	seq15558	Fabp12///Impa1	NM_029310///NM_018864
CUST_45604_PI428753551	seq16025	Ncam1///Ncam1///Ncam1	NM_001113204///NM_001081445///NM_010875
CUST_40691_PI428753551	seq14288	Pdxp///Lgals1///Nol12	NM_020271///NM_008495///NM_133800
CUST_51376_PI428753551	seq18031	Gabrb3///Gabrb3	NM_001038701///NM_008071
CUST_5331_PI428753551	seq1880	Cntrob	NM_172560
CUST_88131_PI428753551	seq30777	Foxh1///Gpt///Mfsd3///Kifc2///Recql4///Ppp1r16a	NM_007989///NM_182805///NM_027122///NM_010630///NM_058214///NM_033371
CUST_86927_PI428753551	seq30364	0610007P14Rik///Tgfb3///Ttll5	NM_021446///NM_009368///NM_001081423
CUST_86355_PI428753551	seq30171	Nf1	NM_010897
CUST_86343_PI428753551	seq30167	Vtn///Sebox///Poldip2///Sarm1///Sarm1///Tmem199	NM_011707///NM_008759///NM_026389///NM_001168521///NM_172795///NM_199199
CUST_28551_PI428753551	seq10046	Hsd17b7///Ddr2	NM_010476///NM_022563
CUST_7859_PI428753551	seq2779	Gpr98	NM_054053
CUST_93873_PI428753551	seq32725	Tnfrsf23///Osbpl5///Osbpl5	NM_024290///NM_001199227///NM_024289
CUST_89123_PI428753551	seq31115	Lclat1///Lclat1///Lclat1	NM_001177967///NM_001177968///NM_001081071
CUST_86817_PI428753551	seq30326	Pnn///Trappc6b	NM_008891///NM_030057
CUST_70056_PI428753551	seq24505	Arl13b///Nsun3	NM_026577///NM_178925
CUST_53682_PI428753551	seq18823	Dhrs13///Flot2///Flot2///Phf12	NM_183286///NM_008028///NM_001040403///NM_174852
CUST_23756_PI428753551	seq8379	Fam196a///Dock1	NM_001143802///NM_001033420
CUST_45278_PI428753551	seq15911	Arhgap15	NM_153820
CUST_47926_PI428753551	seq16834	Cadm2///Cadm2	NM_001145977///NM_178721
CUST_43508_PI428753551	seq15275	Tmem200a	NM_029881
CUST_37505_PI428753551	seq13167	Prkca	NM_011101
CUST_28365_PI428753551	seq9981	Josd2///Josd2///Josd2///Josd2///Josd2///Lrrc4b///Aspdh	NM_001205073///NM_001205070///NM_001205072///NM_001205071///NM_025368///NM_198250///NM_026690
CUST_29822_PI428753551	seq10479	Nbea	NM_030595
CUST_2675_PI428753551	seq944	Wipf1	NM_153138
CUST_87976_PI428753551	seq30724	Myo10	NM_019472
CUST_20028_PI428753551	seq7054	Vamp3///Camta1	NM_009498///NM_001081557
CUST_93015_PI428753551	seq32434	Crebl2	NM_177687
CUST_60504_PI428753551	seq21177	Trpm3///Trpm3///Trpm3///Trpm3///Trpm3///Trpm3///Trpm3///Trpm3///Trpm3	NM_001035245///NM_001035246///NM_001035239///NM_001035241///NM_001035240///NM_001035243///NM_001035242///NM_177341///NM_001035244
CUST_20451_PI428753551	seq7202	Sh2d1a///Tenm1	NM_011364///NM_011855
CUST_90531_PI428753551	seq31592	Rbck1///Rbck1///Tbc1d20	NM_001083921///NM_019705///NM_024196
CUST_36079_PI428753551	seq12661	Impad1	NM_177730
CUST_32433_PI428753551	seq11375	Atr	NM_019864
CUST_5944_PI428753551	seq2103	Usp29	NM_021323
CUST_58598_PI428753551	seq20520	Sox17	NM_011441
CUST_86299_PI428753551	seq30152	Rpa1///Rpa1///Smyd4	NM_001164223///NM_026653///NM_001102611
CUST_68529_PI428753551	seq23965	Hoxa5///Hoxa6///Hoxa9///Hoxa9///Hoxa3///Hoxa7	NM_010453///NM_010454///NM_001277238///NM_010456///NM_010452///NM_010455
CUST_28557_PI428753551	seq10048	Nhlrc3///Proser1	NM_172501///NM_173382
CUST_4323_PI428753551	seq1521	Esyt3	NM_177775
CUST_47991_PI428753551	seq16856	Fam196a///Dock1	NM_001143802///NM_001033420
CUST_91987_PI428753551	seq32085	Pcdh7///Pcdh7	NM_018764///NM_001122758
CUST_88791_PI428753551	seq31002	Mrpl18///Tcp1///Pnldc1	NM_026310///NM_013686///NM_001034866
CUST_25580_PI428753551	seq9017	Wfdc9///Wfdc10///Wfdc11	NM_001160414///NM_001039501///NM_001161806
CUST_51055_PI428753551	seq17921	Fgf14	NM_207667
CUST_40446_PI428753551	seq14203	Glcci1	NM_133236
CUST_54693_PI428753551	seq19172	Tacc2///Tacc2///Tacc2	NM_021314///NM_206856///NM_001004468
CUST_49734_PI428753551	seq17465	Irf4	NM_013674
CUST_37143_PI428753551	seq13038	Zbtb8a	NM_028603
CUST_62820_PI428753551	seq21982	Glis3	NM_175459
CUST_91680_PI428753551	seq31982	2510039O18Rik///Plod1	NM_029841///NM_011122
CUST_83537_PI428753551	seq29220	Pbx3	NM_016768
CUST_35280_PI428753551	seq12373	Cacna2d2///Cacna2d2///Cacna2d2///Cacna2d2///Cacna2d2	NM_001174047///NM_001174048///NM_001174050///NM_001174049///NM_020263
CUST_7079_PI428753551	seq2507	Sel1l3	NM_172710
CUST_77569_PI428753551	seq27186	Hibch	NM_146108
CUST_62136_PI428753551	seq21739	Hand2	NM_010402
CUST_11416_PI428753551	seq4021	Insm2///Ralgapa1///Ralgapa1///Ralgapa1	NM_020287///NM_019994///NM_001112714///NM_001003719
CUST_44207_PI428753551	seq15519	Ankef1	NM_175667
CUST_83361_PI428753551	seq29159	Bhlhe22	NM_021560
CUST_65165_PI428753551	seq22802	Pcdh9///Pcdh9///Pcdh9///Pcdh9	NM_001271798///NM_001271800///NM_001271799///NM_001081377
CUST_82412_PI428753551	seq28839	Gtdc1	NM_172662
CUST_2402_PI428753551	seq847	Ptf1a///4921504E06Rik	NM_018809///NM_027600
CUST_59576_PI428753551	seq20854	Adsl///Tnrc6b///Tnrc6b	NM_009634///NM_177124///NM_144812
CUST_11401_PI428753551	seq4016	Rcor3///Traf5	NM_144814///NM_011633
CUST_90340_PI428753551	seq31527	Mpped2///Mpped2	NM_001143683///NM_029837
CUST_87399_PI428753551	seq30526	Arhgef28	NM_012026
CUST_57509_PI428753551	seq20145	Prox1	NM_008937
CUST_16421_PI428753551	seq5798	Tram2///Efhc1	NM_177409///NM_027974
CUST_57570_PI428753551	seq20166	Mad2l1///Vmn1r32	NM_019499///NM_134170
CUST_5329_PI428753551	seq1879	Fam209///Rtfdc1///Gcnt7	NM_029608///NM_025542///NM_001039560
CUST_89956_PI428753551	seq31398	Arhgap21///Arhgap21	NM_001128084///NM_001081364
CUST_2826_PI428753551	seq998	Atxn7l1	NM_028139
CUST_65684_PI428753551	seq22980	Cnot11///Rnf149	NM_028043///NM_001033135
CUST_38122_PI428753551	seq13387	Cnot2///Cnot2///Cnot2///Cnot2	NM_028082///NM_001037846///NM_001037847///NM_001037848
CUST_54540_PI428753551	seq19119	Angptl3///Dock7	NM_013913///NM_026082
CUST_91377_PI428753551	seq31880	6330416G13Rik	NM_144905
CUST_2652_PI428753551	seq935	Pthlh	NM_008970
CUST_9193_PI428753551	seq3256	Ankrd33b///Ankrd33b	NM_027496///NM_001164441
CUST_5025_PI428753551	seq1770	1700040L02Rik	NM_028491
CUST_14234_PI428753551	seq5033	Ucn///Trim54///Mpv17	NM_021290///NM_021447///NM_008622
CUST_89404_PI428753551	seq31210	Csf1r///Hmgxb3///Hmgxb3	NM_001037859///NM_178277///NM_134134
CUST_18776_PI428753551	seq6618	Fto	NM_011936
CUST_94044_PI428753551	seq32783	Ing2	NM_023503
CUST_88291_PI428753551	seq30832	Muc19	NM_207243
CUST_89611_PI428753551	seq31281	Rtn3///Rtn3///Rtn3///Rtn3///Rtn3	NM_053076///NM_001271486///NM_001271487///NM_001003934///NM_001003933
CUST_28311_PI428753551	seq9962	Pard3///Pard3///Pard3///Pard3	NM_033620///NM_001122850///NM_001013581///NM_001013580
CUST_4841_PI428753551	seq1704	Pdxp///Sh3bp1	NM_020271///NM_009164
CUST_39872_PI428753551	seq14004	Eif2s1///Plek2	NM_026114///NM_013738
CUST_33411_PI428753551	seq11714	Arl15	NM_172595
CUST_3897_PI428753551	seq1372	Lrrc10b///Syt7///Syt7///Syt7	NM_001111140///NM_173068///NM_173067///NM_018801
CUST_86930_PI428753551	seq30365	Gpatch2l	NM_027405
CUST_84825_PI428753551	seq29652	Hibch	NM_146108
CUST_70194_PI428753551	seq24556	Prps1l3///Mipol1	NM_001037746///NM_001164370
CUST_17149_PI428753551	seq6051	Uspl1///Uspl1///Uspl1///Uspl1///Uspl1	NM_001115151///NM_001115150///NM_001115149///NM_001115153///NM_001013378
CUST_86847_PI428753551	seq30336	Timm9///Timm9///Timm9///Tomm20l///2700049A03Rik///2700049A03Rik	NM_013896///NM_001024854///NM_001024853///NM_029227///NM_001163378///NM_029818
CUST_8206_PI428753551	seq2904	Ssr3///Kcnab1	NM_026155///NM_010597
CUST_94913_PI428753551	seq33079	Shisa5///Trex1///Trex1///Tma7///Atrip///Ccdc51///Shisa5	NM_026381///NM_011637///NM_001012236///NM_183250///NM_172774///NM_025689///NM_025858
CUST_2258_PI428753551	seq796	Mkln1	NM_013791
CUST_91623_PI428753551	seq31963	Srsf10///Srsf10	NM_010178///NM_001080387
CUST_910_PI428753551	seq324	Krt35///Krt36///Krt13	NM_016880///NM_001174099///NM_010662
CUST_76882_PI428753551	seq26940	Tmem79///0610031J06Rik///Smg5	NM_024246///NM_020003///NM_178246
CUST_12308_PI428753551	seq4339	Zfp942///Zfp943	NM_001199048///NM_001025373
CUST_90144_PI428753551	seq31461	7-Mar///Cd302	NM_020575///NM_025422
CUST_56368_PI428753551	seq19750	Agxt2l2///Col23a1	NM_028398///NM_153393
CUST_7646_PI428753551	seq2707	Tox	NM_145711
CUST_35154_PI428753551	seq12326	Hat1///Slc25a12	NM_026115///NM_172436
CUST_29451_PI428753551	seq10353	Ret///Ret	NM_009050///NM_001080780
CUST_40399_PI428753551	seq14186	Msc	NM_010827
CUST_7907_PI428753551	seq2795	Slc39a9///Plekhd1	NM_026244///NM_001177503
CUST_41708_PI428753551	seq14638	Lrrc16a	NM_026825
CUST_41217_PI428753551	seq14468	B3gnt7	NM_145222
CUST_88820_PI428753551	seq31012	Lnpep	NM_172827
CUST_14383_PI428753551	seq5088	Hivep2	NM_010437
CUST_66325_PI428753551	seq23202	Copg2	NM_017478
CUST_48153_PI428753551	seq16910	Qk///Qk///Qk	NM_001159517///NM_021881///NM_001159516
CUST_33834_PI428753551	seq11865	Ifitm10	NM_177265
CUST_65264_PI428753551	seq22836	Pknox2///Pknox2	NM_148950///NM_001029838
CUST_12556_PI428753551	seq4428	Arhgef28	NM_012026
CUST_94422_PI428753551	seq32912	Rbm34	NM_172762
CUST_85587_PI428753551	seq29909	Slc29a3///Unc5b	NM_023596///NM_029770
CUST_90028_PI428753551	seq31422	Ralgds///Ralgds///Ralgds///Ralgds///Cel	NM_001145834///NM_009058///NM_001145836///NM_001145835///NM_009885
CUST_48057_PI428753551	seq16878	4932438A13Rik	NM_172679
CUST_86183_PI428753551	seq30113	Trim16///Fbxw10///Tvp23b	NM_053169///NM_001033669///NM_026210
CUST_2650_PI428753551	seq934	Pthlh	NM_008970
CUST_1427_PI428753551	seq507	Cdkn2c	NM_007671
CUST_59257_PI428753551	seq20745	Cadm2///Cadm2	NM_001145977///NM_178721
CUST_91803_PI428753551	seq32023	Tmem243///Dmtf1///Dmtf1	NM_001081029///NM_011806///NM_001110327
CUST_84283_PI428753551	seq29470	Nfat5///Nfat5	NM_133957///NM_018823
CUST_84232_PI428753551	seq29453	Zfp423	NM_033327
CUST_85235_PI428753551	seq29790	Tmco1	NM_001039483
CUST_93890_PI428753551	seq32731	Pex11c///Zfp358///1700019B03Rik	NM_026951///NM_080461///NM_029598
CUST_83931_PI428753551	seq29352	Hoxc6///Hoxc5	NM_010465///NM_175730
CUST_37290_PI428753551	seq13089	Nipsnap1///Thoc5	NM_008698///NM_172438
CUST_93478_PI428753551	seq32591	Kif7///Ticrr	NM_010626///NM_029835
CUST_52331_PI428753551	seq18358	Gfra2	NM_008115
CUST_47061_PI428753551	seq16529	Sppl2b///Lsm7	NM_175195///NM_025349
CUST_14867_PI428753551	seq5261	Ints6///Wdfy2	NM_008715///NM_175546
CUST_59988_PI428753551	seq20997	Dach1///Dach1	NM_007826///NM_001038610
CUST_76035_PI428753551	seq26631	Zfp3	NM_177565
CUST_95270_PI428753551	seq33200	Sh3kbp1///Sh3kbp1///Sh3kbp1	NM_001135727///NM_021389///NM_001135728
CUST_83137_PI428753551	seq29083	Ascc3	NM_198007
CUST_94402_PI428753551	seq32904	Tcf25///Tcf25///Tcf25	NM_025804///NM_001037878///NM_001037877
CUST_8490_PI428753551	seq3003	Slc3a1///Prepl///Prepl///Prepl///Prepl	NM_009205///NM_001163624///NM_001163623///NM_001163622///NM_145984
CUST_93849_PI428753551	seq32717	Muc2	NM_023566
CUST_86195_PI428753551	seq30117	Sco1	NM_001040026
CUST_18497_PI428753551	seq6521	Pcdh11x///Pcdh11x	NM_001271809///NM_001271810
CUST_71113_PI428753551	seq24881	H2-Aa	NM_010378
CUST_83685_PI428753551	seq29270	Pax2	NM_011037
CUST_1890_PI428753551	seq668	Trmt44///Acox3	NM_030208///NM_030721
CUST_51076_PI428753551	seq17928	Ptpn3	NM_011207
CUST_61525_PI428753551	seq21528	Cux1///Cux1	NM_198602///NM_009986
CUST_53253_PI428753551	seq18678	Prmt3	NM_133740
CUST_4187_PI428753551	seq1473	Cd40lg///Arhgef6	NM_011616///NM_152801
CUST_5652_PI428753551	seq1993	Bard1	NM_007525
CUST_69967_PI428753551	seq24474	Ankrd28	NM_001024604
CUST_93596_PI428753551	seq32632	Rhog///Nup98///Pgap2	NM_019566///NM_022979///NM_145583
CUST_91464_PI428753551	seq31909	1700024P16Rik	NM_001162980
CUST_49271_PI428753551	seq17303	Glra2	NM_183427
CUST_5233_PI428753551	seq1845	D630003M21Rik///D630003M21Rik	NM_001131021///NM_177657
CUST_87798_PI428753551	seq30662	Synb///Slc25a37	NM_173420///NM_026331
CUST_15743_PI428753551	seq5563	Phactr1///Phactr1///Phactr1	NM_001005748///NM_198419///NM_001005740
CUST_26903_PI428753551	seq9476	Rrm2	NM_009104
CUST_13438_PI428753551	seq4742	Lrrc8d///Lrrc8d	NM_001122768///NM_178701
CUST_5296_PI428753551	seq1867	Atxn2	NM_009125
CUST_89581_PI428753551	seq31271	Frmd8	NM_026169
CUST_84781_PI428753551	seq29637	Inpp4a	NM_030266
CUST_40872_PI428753551	seq14351	Nfib///Nfib///Nfib	NM_008687///NM_001113210///NM_001113209
CUST_19548_PI428753551	seq6886	Pde11a	NM_001081033
CUST_88956_PI428753551	seq31058	Hnrnpm///Hnrnpm///2-Mar///2-Mar	NM_001109913///NM_029804///NM_145486///NM_001252480
CUST_1407_PI428753551	seq500	Dmrtb1	NM_019872
CUST_38517_PI428753551	seq13526	Osbpl3///Osbpl3	NM_027881///NM_001163645
CUST_66423_PI428753551	seq23236	Akap13	NM_029332
CUST_65433_PI428753551	seq22894	Cachd1	NM_198037
CUST_37429_PI428753551	seq13140	Atrnl1	NM_181415
CUST_14477_PI428753551	seq5123	Cilp2///Lpar2///Pbx4	NM_026818///NM_020028///NM_001024954
CUST_41911_PI428753551	seq14708	Enox1///Enox1	NM_001253759///NM_172813
CUST_29885_PI428753551	seq10500	Pygo1///Prtg	NM_028116///NM_175485
CUST_7001_PI428753551	seq2478	Blvra///Ap4e1	NM_026678///NM_175550
CUST_33979_PI428753551	seq11916	Kif13b	NM_001081177
CUST_53752_PI428753551	seq18847	Reln	NM_011261
CUST_54674_PI428753551	seq19165	Cdh7	NM_172853
CUST_9196_PI428753551	seq3257	Smim15///Ndufaf2	NM_001048250///NM_001127346
CUST_93709_PI428753551	seq32670	Ubfd1///Ndufab1	NM_138589///NM_028177
CUST_88794_PI428753551	seq31003	Sod2	NM_013671
CUST_17212_PI428753551	seq6073	Mxi1///Mxi1///Mxi1	NM_001008542///NM_010847///NM_001008543
CUST_10952_PI428753551	seq3859	Cd93	NM_010740
CUST_84397_PI428753551	seq29508	Taf4b	NM_001100449
CUST_82420_PI428753551	seq28842	Gtdc1	NM_172662
CUST_44553_PI428753551	seq15639	A330050F15Rik	NM_001145192
CUST_40931_PI428753551	seq14371	Skap1///Skap1///Skap1	NM_001177898///NM_001177899///NM_001033186
CUST_42964_PI428753551	seq15085	Schip1///Gm21949///Schip1///Schip1	NM_013928///NM_001113419///NM_001113421///NM_001113420
CUST_35421_PI428753551	seq12423	Sox21	NM_177753
CUST_37203_PI428753551	seq13059	Tbc1d5	NM_028162
CUST_60865_PI428753551	seq21300	Thsd7b	NM_172485
CUST_82557_PI428753551	seq28888	Hat1	NM_026115
CUST_13365_PI428753551	seq4715	Sun1///Sun1///Sun1///Sun1///Sun1	NM_024451///NM_001256117///NM_001256115///NM_001256116///NM_001256118
CUST_73526_PI428753551	seq25740	Adamtsl3	NM_001190374
CUST_10038_PI428753551	seq3546	Abcd3	NM_008991
CUST_91260_PI428753551	seq31840	Fbxl4	NM_172988
CUST_88529_PI428753551	seq30912	Tbccd1///Crygs	NM_001081368///NM_009967
CUST_18900_PI428753551	seq6661	Ppap2b	NM_080555
CUST_7076_PI428753551	seq2506	Aarsd1	NM_144829
CUST_77233_PI428753551	seq27068	Esyt2	NM_028731
CUST_13262_PI428753551	seq4679	Lrrc20///Npffr1	NM_153542///NM_001177511
CUST_21152_PI428753551	seq7447	Hs3st4	NM_001252072
CUST_88481_PI428753551	seq30896	Zdhhc8	NM_172151
CUST_15228_PI428753551	seq5385	Pcdhgb7///Pcdhga11///Pcdhgb8///Pcdhga12///Pcdha4-g///Pcdhga1///Pcdhga2///Pcdhga3///Pcdhgb1///Pcdhga4///Pcdhgb2///Pcdhga5///Pcdhga6///Pcdhga7///Pcdhgb4///Pcdhga8///Pcdhgb5///Pcdhga9///Pcdhgb6///Pcdhga10	NM_033579///NM_033594///NM_033580///NM_033595///NM_001174154///NM_033584///NM_033585///NM_033586///NM_033574///NM_033587///NM_033575///NM_033588///NM_033589///NM_033590///NM_033576///NM_033591///NM_033577///NM_033592///NM_033578///NM_033593
CUST_8626_PI428753551	seq3050	Ifitm7///2900011O08Rik	NM_001270718///NM_144518
CUST_85271_PI428753551	seq29802	Slamf9///Tagln2///Igsf9///Igsf9	NM_029612///NM_178598///NM_001145800///NM_033608
CUST_43366_PI428753551	seq15225	Erlin2///Prosc///Prosc///Prosc	NM_153592///NM_054057///NM_001039078///NM_001039077
CUST_6619_PI428753551	seq2343	Tnfrsf1a///Plekhg6	NM_011609///NM_198604
CUST_63793_PI428753551	seq22326	Met	NM_008591
CUST_61296_PI428753551	seq21448	Rad51b	NM_009014
CUST_12046_PI428753551	seq4247	Cadm2///Cadm2	NM_001145977///NM_178721
CUST_89596_PI428753551	seq31276	Sac3d1///Arl2///Naaladl1///Snx15	NM_133678///NM_019722///NM_001009546///NM_026912
CUST_86680_PI428753551	seq30280	Stra13///Rac3///Aspscr1///Aspscr1///Aspscr1///Lrrc45	NM_016665///NM_133223///NM_026877///NM_198223///NM_001164224///NM_153545
CUST_8068_PI428753551	seq2855	Rab25///Mex3a	NM_016899///NM_001029890
CUST_92527_PI428753551	seq32269	Copg2	NM_017478
CUST_48853_PI428753551	seq17156	Skida1	NM_028317
CUST_83736_PI428753551	seq29287	Btrc///Btrc	NM_009771///NM_001037758
CUST_83173_PI428753551	seq29095	Tra2a	NM_198102
CUST_70964_PI428753551	seq24827	Pde3b	NM_011055
CUST_84707_PI428753551	seq29612	Gm715	NM_001271548
CUST_25339_PI428753551	seq8933	Ghr///Ghr	NM_010284///NM_001048178
CUST_88119_PI428753551	seq30773	Scx///Bop1///Mroh1	NM_198885///NM_013481///NM_175457
CUST_70599_PI428753551	seq24697	Megf9	NM_172694
CUST_94760_PI428753551	seq33027	Zfp280d	NM_146224
CUST_76488_PI428753551	seq26796	Fth1///Best1	NM_010239///NM_011913
CUST_34161_PI428753551	seq11979	Hspa4	NM_008300
CUST_72781_PI428753551	seq25467	Chi3l4	NM_145126
CUST_67646_PI428753551	seq23662	Ptf1a	NM_018809
CUST_7027_PI428753551	seq2488	Pdcd4///Pdcd4///Pdcd4	NM_011050///NM_001168491///NM_001168492
CUST_12808_PI428753551	seq4518	Lypd6b	NM_027990
CUST_48896_PI428753551	seq17171	Nrxn3///Nrxn3	NM_001198587///NM_172544
CUST_29014_PI428753551	seq10203	Capzb///Capzb///Capzb	NM_009798///NM_001037761///NM_001271405
CUST_29265_PI428753551	seq10289	Fat3	NM_001080814
CUST_77132_PI428753551	seq27031	Pan3	NM_028291
CUST_5552_PI428753551	seq1959	Htr2c	NM_008312
CUST_87416_PI428753551	seq30532	Erbb2ip///Erbb2ip	NM_021563///NM_001005868
CUST_3448_PI428753551	seq1213	Slc25a46	NM_026165
CUST_2989_PI428753551	seq1055	Wwp1///Wwp1	NM_177327///NM_001276292
CUST_28059_PI428753551	seq9874	Cdh11	NM_009866
CUST_7999_PI428753551	seq2830	Ell3///Serf2///Hypk///Serinc4	NM_145973///NM_011354///NM_026318///NM_001025371
CUST_46307_PI428753551	seq16271	Akap6	NM_198111
CUST_73393_PI428753551	seq25691	Bach2	NM_001109661
CUST_47107_PI428753551	seq16545	Ero1lb	NM_026184
CUST_25394_PI428753551	seq8952	Atp1a1	NM_144900
CUST_9790_PI428753551	seq3462	Psmd6///Atxn7	NM_025550///NM_139227
CUST_91359_PI428753551	seq31874	Alad///Alad///Pole3///4933430I17Rik	NM_008525///NM_001276446///NM_021498///NM_177607
CUST_86953_PI428753551	seq30373	Ston2	NM_175367
CUST_38736_PI428753551	seq13602	Traf1	NM_009421
CUST_88965_PI428753551	seq31061	H2-DMb2///H2-DMb1///H2-DMa	NM_010388///NM_010387///NM_010386
CUST_63012_PI428753551	seq22050	R3hdm1	NM_181750
CUST_25503_PI428753551	seq8990	Gm1110	NM_001177509
CUST_90519_PI428753551	seq31588	Fkbp1a	NM_008019
CUST_57031_PI428753551	seq19979	Peg3///Zim1	NM_008817///NM_011769
CUST_40659_PI428753551	seq14277	Dock10	NM_175291
CUST_88200_PI428753551	seq30801	L3mbtl2///Chadl	NM_145993///NM_001164320
CUST_85376_PI428753551	seq29837	Dtl///Ints7	NM_029766///NM_178632
CUST_14220_PI428753551	seq5028	Ccdc163///Prdx1///Mmachc	NM_026714///NM_011034///NM_025962
CUST_63516_PI428753551	seq22227	St6galnac3	NM_011372
CUST_64809_PI428753551	seq22677	Ptprd	NM_011211
CUST_30220_PI428753551	seq10612	Mctp1	NM_030174
CUST_68238_PI428753551	seq23865	Sfxn1	NM_027324
CUST_26338_PI428753551	seq9279	Chrm2	NM_203491
CUST_91975_PI428753551	seq32081	Slit2	NM_178804
CUST_58607_PI428753551	seq20523	Gria4///Gria4	NM_001113180///NM_019691
CUST_44294_PI428753551	seq15550	Il23a///Pan2///Pan2///Pan2	NM_031252///NM_133992///NM_001252327///NM_001252326
CUST_86331_PI428753551	seq30163	Tlcd1///Rpl23a///Rab34///Rab34///Nek8	NM_026708///NM_207523///NM_001159482///NM_033475///NM_080849
CUST_85259_PI428753551	seq29798	Ly9///Ly9///Cd244	NM_008534///NM_001277968///NM_018729
CUST_88362_PI428753551	seq30856	Scn8a///Scn8a	NM_011323///NM_001077499
CUST_2793_PI428753551	seq987	Mcfd2///Mcfd2///Ttc7	NM_176808///NM_139295///NM_028639
CUST_55437_PI428753551	seq19429	Nfat5///Nfat5	NM_133957///NM_018823
CUST_7064_PI428753551	seq2502	Dopey2	NM_027293
CUST_62436_PI428753551	seq21842	Diap2	NM_172493
CUST_93590_PI428753551	seq32630	Art5///Trpc2///Trpc2///Art1	NM_007491///NM_011644///NM_001109897///NM_009710
CUST_83487_PI428753551	seq29203	Hnrnpk///Rmi1///Rmi1	NM_025279///NM_028904///NM_001168248
CUST_94239_PI428753551	seq32849	Got2	NM_010325
CUST_65647_PI428753551	seq22967	Sorbs2///Sorbs2	NM_001205219///NM_172752
CUST_67487_PI428753551	seq23608	Ssh2	NM_177710
CUST_26421_PI428753551	seq9307	Cntnap4	NM_130457
CUST_85599_PI428753551	seq29913	Tbata///Tbata///Adamts14	NM_001017433///NM_001017419///NM_001081127
CUST_77256_PI428753551	seq27076	Cnot6l///Cnot6l	NM_144910///NM_178854
CUST_43822_PI428753551	seq15385	Zfp963	NM_001200023
CUST_91182_PI428753551	seq31814	Dnajb4///Fubp1	NM_027287///NM_057172
CUST_35113_PI428753551	seq12311	Ptprd	NM_011211
CUST_90124_PI428753551	seq31454	Rif1	NM_175238
CUST_83429_PI428753551	seq29183	Cntln	NM_175275
CUST_17326_PI428753551	seq6112	Nhlrc3	NM_172501
CUST_16442_PI428753551	seq5805	Car10	NM_028296
CUST_86766_PI428753551	seq30309	Iah1///Cpsf3///Adam17///Adam17	NM_026347///NM_018813///NM_009615///NM_001277266
CUST_87813_PI428753551	seq30667	Slc39a14///Slc39a14///Slc39a14///Ppp3cc	NM_144808///NM_001135152///NM_001135151///NM_008915
CUST_23573_PI428753551	seq8312	Pdcd7///Gm514	NM_016688///NM_001111145
CUST_85903_PI428753551	seq30017	Rab3ip	NM_001003950
CUST_82842_PI428753551	seq28984	Mab21l2///Lrba///Lrba///Lrba	NM_011839///NM_030695///NM_001077687///NM_001077688
CUST_84202_PI428753551	seq29443	Tle3///Tle3///Tle3	NM_001083927///NM_009389///NM_001083928
CUST_85758_PI428753551	seq29968	Abhd17a///Klf16	NM_145421///NM_078477
CUST_88458_PI428753551	seq30888	Efcab1	NM_025769
CUST_4752_PI428753551	seq1673	Ctdspl	NM_133710
CUST_13638_PI428753551	seq4816	Lphn3	NM_198702
CUST_48233_PI428753551	seq16938	Foxp1///Foxp1	NM_053202///NM_001197321
CUST_90371_PI428753551	seq31538	Rtf1	NM_030112
CUST_38395_PI428753551	seq13481	Krba1///Zfp467	NM_133922///NM_001085417
CUST_20437_PI428753551	seq7197	Abcd2	NM_011994
CUST_61196_PI428753551	seq21414	Luc7l2///Luc7l2///Luc7l2	NM_001170848///NM_001170849///NM_138680
CUST_86823_PI428753551	seq30328	Klhl28///Fam179b	NM_025707///NM_177805
CUST_6327_PI428753551	seq2237	BC096441///Tnfsf13///Tnfsf13///BC096441///Tnfsf12///Senp3///Senp3	NM_001159503///NM_001159505///NM_023517///NM_001034097///NM_011614///NM_001163571///NM_030702
CUST_9222_PI428753551	seq3266	Phactr4///Phactr4	NM_175306///NM_001161797
CUST_25653_PI428753551	seq9043	Foxp1///Foxp1	NM_053202///NM_001197321
CUST_24463_PI428753551	seq8625	Egflam	NM_178748
CUST_65112_PI428753551	seq22783	Ctbp2	NM_009980
CUST_82150_PI428753551	seq28747	Faf1	NM_007983
CUST_14831_PI428753551	seq5248	Rcor3///Traf5	NM_144814///NM_011633
CUST_88745_PI428753551	seq30986	Scaf8	NM_134123
CUST_39173_PI428753551	seq13758	Camk2d///Camk2d///Camk2d	NM_023813///NM_001025439///NM_001025438
CUST_62418_PI428753551	seq21836	Glcci1	NM_133236
CUST_23601_PI428753551	seq8323	Fam199x	NM_146261
CUST_84453_PI428753551	seq29527	Tcf4///Tcf4	NM_013685///NM_001083967
CUST_70067_PI428753551	seq24510	Mndal///Mnda///Ifi203///Ifi203	NM_001170853///NM_001033450///NM_001045481///NM_008328
CUST_32206_PI428753551	seq11296	Neu2///Neu2///Neu2///Neu2	NM_015750///NM_001160163///NM_001160164///NM_001160165
CUST_29631_PI428753551	seq10415	Grik3	NM_001081097
CUST_88182_PI428753551	seq30794	Cby1///Fam227a	NM_028634///NM_029407
CUST_17769_PI428753551	seq6269	Klc1///Klc1///Klc1///Xrcc3	NM_008450///NM_001081959///NM_001025360///NM_028875
CUST_34712_PI428753551	seq12173	Cacna1e	NM_009782
CUST_50258_PI428753551	seq17646	Dlgap2///Dlgap2	NM_001145965///NM_172910
CUST_13933_PI428753551	seq4923	Klhdc7b///Cpt1b///Syce3///Syce3	NM_001160178///NM_009948///NM_001162880///NM_001162882
CUST_12262_PI428753551	seq4323	Mtfr1///Mtfr1///Mtfr1///Pde7a///Pde7a	NM_001253390///NM_001253391///NM_026182///NM_008802///NM_001122759
CUST_15557_PI428753551	seq5499	Cdk10///Cdk10///Spata2l///Vps9d1	NM_194444///NM_194446///NM_030176///NM_028200
CUST_46745_PI428753551	seq16420	Pacrg	NM_027032
CUST_3646_PI428753551	seq1283	Notch2	NM_010928
CUST_1817_PI428753551	seq642	Dnajc28///Dnajc28///Gart	NM_001099738///NM_138664///NM_010256
CUST_6077_PI428753551	seq2149	Zc3h12b///Las1l	NM_001034907///NM_152822
CUST_2658_PI428753551	seq937	Ccdc91	NM_025911
CUST_21295_PI428753551	seq7498	Zfpm2	NM_011766
CUST_10652_PI428753551	seq3756	Gapdh///Iffo1///Iffo1///Ncapd2	NM_008084///NM_178787///NM_001039669///NM_146171
CUST_7441_PI428753551	seq2636	2510009E07Rik///Vps8	NM_001001881///NM_001081366
CUST_23037_PI428753551	seq8113	Limch1	NM_001001980
CUST_877_PI428753551	seq312	Spag9///Spag9///Spag9///Spag9///Spag9///Spag9///Spag9	NM_001199204///NM_001199203///NM_027569///NM_001025429///NM_001025428///NM_001199205///NM_001025430
CUST_11238_PI428753551	seq3960	Ppm1f	NM_176833
CUST_54454_PI428753551	seq19090	Dtna///Dtna	NM_207650///NM_010087
CUST_53232_PI428753551	seq18671	Celf2///Celf2///Celf2///Celf2///Celf2///Celf2///Celf2///Celf2	NM_001110230///NM_001160292///NM_010160///NM_001110229///NM_001110228///NM_001160293///NM_001110232///NM_001110231
CUST_46066_PI428753551	seq16187	Sun1///Sun1///Sun1///Sun1///Sun1	NM_024451///NM_001256117///NM_001256115///NM_001256116///NM_001256118
CUST_29283_PI428753551	seq10295	Csmd1	NM_053171
CUST_90590_PI428753551	seq31612	Slc32a1///Actr5	NM_009508///NM_175419
CUST_28518_PI428753551	seq10035	Tmem252///Pgm5	NM_183160///NM_175013
CUST_75046_PI428753551	seq26287	Lsm14a	NM_025948
CUST_63762_PI428753551	seq22314	D16Ertd472e///D16Ertd472e///D16Ertd472e///D16Ertd472e	NM_001252440///NM_001252439///NM_001252438///NM_025967
CUST_34345_PI428753551	seq12042	Hivep2	NM_010437
CUST_28990_PI428753551	seq10195	Trerf1///Trerf1	NM_172622///NM_001097623
CUST_91015_PI428753551	seq31758	Slc22a15	NM_001039371
CUST_40682_PI428753551	seq14285	Zbtb20///Zbtb20	NM_019778///NM_181058
CUST_11181_PI428753551	seq3940	Plce1	NM_019588
CUST_91541_PI428753551	seq31935	Trit1	NM_025873
CUST_3741_PI428753551	seq1317	Rsc1a1///Ddi2	NM_023544///NM_001017966
CUST_88849_PI428753551	seq31022	Mlst8///Mlst8///Mlst8///Mlst8///Caskin1///Traf7///Traf7///Traf7	NM_001252463///NM_001252465///NM_019988///NM_001252464///NM_027937///NM_001172114///NM_153792///NM_001172113
CUST_30223_PI428753551	seq10613	Alcam	NM_009655
CUST_83459_PI428753551	seq29193	Zcchc7	NM_138590
CUST_83306_PI428753551	seq29140	Tfec	NM_031198
CUST_63977_PI428753551	seq22391	Pcmtd1	NM_183028
CUST_46550_PI428753551	seq16353	Fmn1///Fmn1	NM_010230///NM_001043322
CUST_48081_PI428753551	seq16886	Rc3h2///Pdcl	NM_001100591///NM_026176
CUST_70805_PI428753551	seq24770	Gmeb1///Gmeb1	NM_001122992///NM_020273
CUST_55327_PI428753551	seq19391	T///T2	NM_009309///NM_001161832
CUST_12584_PI428753551	seq4438	Bcl2l14	NM_025778
CUST_9472_PI428753551	seq3353	Urm1	NM_026615
CUST_53404_PI428753551	seq18729	Hs3st5///Hs3st5///Hs3st5	NM_001253355///NM_001253356///NM_001081208
CUST_94312_PI428753551	seq32874	Dhodh///Pkd1l3///Pkd1l3	NM_020046///NM_181544///NM_001039700
CUST_86689_PI428753551	seq30283	Fasn///Ccdc57	NM_007988///NM_027745
CUST_48947_PI428753551	seq17189	Neto2	NM_001081324
CUST_9242_PI428753551	seq3273	Hsd17b1///Coasy///Psmc3ip///Mlx///Mlx///Mlx///Fam134c///Fam134c	NM_010475///NM_027896///NM_008949///NM_001159384///NM_011550///NM_001159385///NM_028933///NM_026501
CUST_64359_PI428753551	seq22524	Ribc2	NM_026357
CUST_47122_PI428753551	seq16550	Zbtb22///Tapbp///Tapbp///Daxx///Daxx///Rgl2	NM_020625///NM_009318///NM_001025313///NM_007829///NM_001199733///NM_009059
CUST_44350_PI428753551	seq15569	Sfxn1	NM_027324
CUST_93697_PI428753551	seq32666	Eef2k///Eef2k///Eef2k	NM_001267711///NM_007908///NM_001267710
CUST_3102_PI428753551	seq1094	B4galt3///Usp21///Ppox	NM_020579///NM_013919///NM_008911
CUST_89846_PI428753551	seq31360	Gsto1///Gsto2///Gsto2	NM_010362///NM_030051///NM_026619
CUST_82693_PI428753551	seq28934	Zbtb20///Zbtb20	NM_019778///NM_181058
CUST_64118_PI428753551	seq22441	Actc1	NM_009608
CUST_90567_PI428753551	seq31604	Myh7b///Trpc4ap///Trpc4ap	NM_001085378///NM_001163452///NM_019828
CUST_51706_PI428753551	seq18143	Zfml///Zfml	NM_001166371///NM_008717
CUST_69056_PI428753551	seq24153	Dnm3///Dnm3	NM_001038619///NM_172646
CUST_86442_PI428753551	seq30200	Cdk5rap3	NM_030248
CUST_26261_PI428753551	seq9252	Stag1	NM_009282
CUST_8730_PI428753551	seq3089	Naa20///Naa20///Crnkl1	NM_026425///NM_001141965///NM_025820
CUST_5142_PI428753551	seq1811	Cux2	NM_007804
CUST_68261_PI428753551	seq23873	Riok3///Tmem241	NM_024182///NM_178801
CUST_3752_PI428753551	seq1321	Negr1	NM_001039094
CUST_62206_PI428753551	seq21764	Snrpb	NM_009225
CUST_76977_PI428753551	seq26975	Sema4d	NM_013660
CUST_27900_PI428753551	seq9820	Phlpp1	NM_133821
CUST_94931_PI428753551	seq33085	Ubp1///Ubp1///Fbxl2	NM_013699///NM_001083319///NM_178624
CUST_85868_PI428753551	seq30005	Ube2n///Nudt4	NM_080560///NM_027722
CUST_16085_PI428753551	seq5681	Tfg///Tfg///Abi3bp///Abi3bp///Abi3bp///Abi3bp///Abi3bp	NM_001252443///NM_019678///NM_178790///NM_001014424///NM_001014423///NM_001014422///NM_001014399
CUST_71137_PI428753551	seq24889	Gpr171///Med12l	NM_173398///NM_177855
CUST_63720_PI428753551	seq22297	Auts2	NM_177047
CUST_85660_PI428753551	seq29934	Cisd1///Ipmk	NM_134007///NM_027184
CUST_90352_PI428753551	seq31531	Olfr1299	NM_146884
CUST_56627_PI428753551	seq19841	Lman1///Lman1	NM_027400///NM_001172062
CUST_14680_PI428753551	seq5195	Mgat4c///Mgat4c///Mgat4c	NM_001162368///NM_001162369///NM_001205098
CUST_21883_PI428753551	seq7701	Fbl///9530053A07Rik///Dyrk1b///Dyrk1b///Dyrk1b	NM_007991///NM_001164655///NM_010092///NM_001037957///NM_001271370
CUST_15712_PI428753551	seq5552	Jhdm1d	NM_001033430
CUST_90001_PI428753551	seq31413	Fam69b	NM_019833
CUST_7807_PI428753551	seq2761	Tex10	NM_172304
CUST_88867_PI428753551	seq31028	0610011F06Rik///Wfikkn1///Rab40c///Pigq	NM_026686///NM_001100454///NM_139154///NM_011822
CUST_31376_PI428753551	seq11007	Tbpl1	NM_011603
CUST_12057_PI428753551	seq4251	Tmem243///Dmtf1///Dmtf1	NM_001081029///NM_011806///NM_001110327
CUST_83422_PI428753551	seq29180	Ccdc171	NM_001081012
CUST_91374_PI428753551	seq31879	Atp6v1g1///6330416G13Rik	NM_024173///NM_144905
CUST_37220_PI428753551	seq13065	Dennd1b///Dennd1b	NM_001166501///NM_181347
CUST_58767_PI428753551	seq20580	Vps41	NM_172120
CUST_29588_PI428753551	seq10400	Hcn1	NM_010408
CUST_54035_PI428753551	seq18944	Agap1///Agap1	NM_178119///NM_001037136
CUST_89211_PI428753551	seq31145	Zfp521	NM_145492
CUST_86653_PI428753551	seq30271	Sgsh///Card14	NM_018822///NM_130886
CUST_36088_PI428753551	seq12664	Pik3ca///Kcnmb3	NM_008839///NM_001195074
CUST_87819_PI428753551	seq30669	Xpo7	NM_023045
CUST_9781_PI428753551	seq3459	Sos1	NM_009231
CUST_92937_PI428753551	seq32408	Spsb2///Usp5///Tpi1	NM_013539///NM_013700///NM_009415
CUST_74613_PI428753551	seq26136	Ctse	NM_007799
CUST_30229_PI428753551	seq10615	C1ql3///Pter	NM_153155///NM_008961
CUST_2370_PI428753551	seq836	Itga8	NM_001001309
CUST_16106_PI428753551	seq5688	Prkab2///Fmo5///Fmo5///Fmo5	NM_182997///NM_001161763///NM_001161765///NM_010232
CUST_91209_PI428753551	seq31823	Srsf11///Ankrd13c///Srsf11///Srsf11	NM_026989///NM_001013806///NM_001093752///NM_001093753
CUST_61423_PI428753551	seq21492	Abi2///Abi2///Abi2///Raph1	NM_198127///NM_001198571///NM_001198570///NM_001045513
CUST_1606_PI428753551	seq567	Abt1	NM_013924
CUST_61827_PI428753551	seq21632	Rarb	NM_011243
CUST_94036_PI428753551	seq32780	Enpp6	NM_177304
CUST_88437_PI428753551	seq30881	Socs1///Socs1///Tnp2///Prm3///Prm2///Prm1	NM_001271603///NM_009896///NM_013694///NM_013638///NM_008933///NM_013637
CUST_56337_PI428753551	seq19739	Ciao1///Snrnp200///Tmem127	NM_025296///NM_177214///NM_175145
CUST_88002_PI428753551	seq30733	Trhr	NM_013696
CUST_47917_PI428753551	seq16831	Taf1	NM_001081008
CUST_4147_PI428753551	seq1458	Grhl2	NM_026496
CUST_83018_PI428753551	seq29043	Ranbp17	NM_023146
CUST_67424_PI428753551	seq23586	Pou2f1///Pou2f1	NM_011137///NM_198932
CUST_32247_PI428753551	seq11310	Clns1a///Aqp11	NM_023671///NM_175105
CUST_2064_PI428753551	seq728	1700011I03Rik	NM_029290
CUST_50572_PI428753551	seq17755	Armc9///Armc9	NM_030184///NM_027456
CUST_3947_PI428753551	seq1389	Klhl12	NM_153128
CUST_39055_PI428753551	seq13716	Adk///Adk	NM_134079///NM_001243041
CUST_60679_PI428753551	seq21237	Bmp2	NM_007553
CUST_58990_PI428753551	seq20655	Eif4e	NM_007917
CUST_5737_PI428753551	seq2024	Tnp1	NM_009407
CUST_93910_PI428753551	seq32738	Arglu1///Efnb2	NM_176849///NM_010111
CUST_82991_PI428753551	seq29034	Matr3	NM_010771
CUST_25804_PI428753551	seq9096	Immp2l	NM_053122
CUST_85349_PI428753551	seq29828	Taf1a///Taf1a///Taf1a///Taf1a///Hhipl2	NM_021466///NM_001277957///NM_001277958///NM_001277959///NM_030175
CUST_17172_PI428753551	seq6059	Shq1	NM_181590
CUST_14211_PI428753551	seq5025	Agap1///Agap1	NM_178119///NM_001037136
CUST_85669_PI428753551	seq29937	Pcdh15///Pcdh15///Pcdh15///Pcdh15///Pcdh15///Pcdh15///Pcdh15///Pcdh15///Pcdh15///Pcdh15///Pcdh15///Pcdh15///Pcdh15///Pcdh15	NM_001142748///NM_001142741///NM_001142738///NM_001142742///NM_001142739///NM_001142740///NM_001142743///NM_001142735///NM_001142760///NM_023115///NM_001142746///NM_001142747///NM_001142736///NM_001142737
CUST_35019_PI428753551	seq12278	Spats2l	NM_144882
CUST_17519_PI428753551	seq6182	Arg2///Vti1b	NM_009705///NM_016800
CUST_35764_PI428753551	seq12548	Camk4	NM_009793
CUST_8130_PI428753551	seq2878	Sec14l1///Sec14l1///Sec14l1	NM_028777///NM_001166507///NM_001166506
CUST_61941_PI428753551	seq21672	Thoc2	NM_001033422
CUST_31260_PI428753551	seq10967	Ikzf1///Ikzf1	NM_009578///NM_001025597
CUST_863_PI428753551	seq307	Msi2///Msi2	NM_001201341///NM_054043
CUST_50922_PI428753551	seq17875	Fgf10	NM_008002
CUST_46699_PI428753551	seq16403	Hlf	NM_172563
CUST_89237_PI428753551	seq31154	Mapre2///Mapre2///Mapre2	NM_001162942///NM_001162941///NM_153058
CUST_32308_PI428753551	seq11332	Bcl11b///Bcl11b	NM_021399///NM_001079883
CUST_3250_PI428753551	seq1145	Cd2bp2///Tbc1d10b	NM_027353///NM_144522
CUST_4580_PI428753551	seq1611	Nfatc1///Nfatc1///Nfatc1///Nfatc1	NM_001164112///NM_198429///NM_001164111///NM_001164110
CUST_22522_PI428753551	seq7927	Cntnap2	NM_001004357
CUST_56193_PI428753551	seq19688	Agap2///Os9///Os9	NM_001033263///NM_177614///NM_001171026
CUST_66062_PI428753551	seq23110	Otub2///Otub2///Ddx24///Ddx24	NM_026580///NM_001177841///NM_020494///NM_001159502
CUST_89810_PI428753551	seq31348	Scd1	NM_009127
CUST_6934_PI428753551	seq2455	Rptn	NM_009100
CUST_7330_PI428753551	seq2593	Sec61g///Sec61g///Sec61g	NM_001109972///NM_001109971///NM_011343
CUST_26118_PI428753551	seq9203	Ncam2///Ncam2	NM_010954///NM_001113208
CUST_49873_PI428753551	seq17513	Baz2a	NM_054078
CUST_31960_PI428753551	seq11210	Ssh2	NM_177710
CUST_1727_PI428753551	seq610	Eci3///Eci2///Eci2	NM_026947///NM_001110331///NM_011868
CUST_21508_PI428753551	seq7573	Prickle2///Prickle2///Prickle2///Prickle2	NM_001134461///NM_001134460///NM_001134459///NM_001081146
CUST_72806_PI428753551	seq25477	Nek11	NM_172461
CUST_34370_PI428753551	seq12051	Robo1	NM_019413
CUST_88927_PI428753551	seq31048	Dnahc8	NM_013811
CUST_94892_PI428753551	seq33072	Gmppb///Amigo3///Rnf123///Ip6k1	NM_177910///NM_177275///NM_032543///NM_013785
CUST_85610_PI428753551	seq29917	Hk1///Hk1///Hkdc1	NM_010438///NM_001146100///NM_145419
CUST_8544_PI428753551	seq3022	Tmem132c	NM_175432
CUST_56959_PI428753551	seq19955	Fgf15	NM_008003
CUST_51454_PI428753551	seq18057	Ppm1d	NM_016910
CUST_66396_PI428753551	seq23227	Gulp1	NM_028450
CUST_41758_PI428753551	seq14655	Ptprt	NM_021464
CUST_27202_PI428753551	seq9579	Slit3	NM_011412
CUST_19250_PI428753551	seq6783	Ldb2///Ldb2	NM_010698///NM_001077398
CUST_64268_PI428753551	seq22493	Trdn	NM_029726
CUST_47590_PI428753551	seq16720	Bmpr2	NM_007561
CUST_45440_PI428753551	seq15968	Supt20	NM_019995
CUST_90581_PI428753551	seq31609	Tgm2	NM_009373
CUST_85038_PI428753551	seq29724	R3hdm1	NM_181750
CUST_90878_PI428753551	seq31712	Glrb	NM_010298
CUST_88086_PI428753551	seq30762	Ly6a///Ly6a///Ly6a///Ly6a///Ly6a///Ly6a	NM_010738///NM_001271446///NM_001271419///NM_001271418///NM_001271417///NM_001271416
CUST_72340_PI428753551	seq25310	4933426M11Rik///4933426M11Rik	NM_001242419///NM_178682
CUST_66493_PI428753551	seq23261	2010111I01Rik///Fancc	NM_028079///NM_001042673
CUST_56433_PI428753551	seq19773	Gm9846///Rps27///Rab13///Nup210l	NM_001190258///NM_027015///NM_026677///NM_029937
CUST_59766_PI428753551	seq20919	Hnrnpc///Hnrnpc///Hnrnpc///Hnrnpc///Hnrnpc	NM_016884///NM_001170982///NM_001170981///NM_001170983///NM_001170984
CUST_6757_PI428753551	seq2394	Bap1///Phf7///Dnahc1	NM_027088///NM_027949///NM_001033668
CUST_14861_PI428753551	seq5259	Ctnna3///Ctnna3///Ctnna3///Lrrtm3	NM_177612///NM_001164376///NM_001164519///NM_178678
CUST_7030_PI428753551	seq2489	Cstb///Pdxk	NM_007793///NM_172134
CUST_88942_PI428753551	seq31053	Akap8///Akap8l	NM_019774///NM_017476
CUST_46110_PI428753551	seq16203	Klf6	NM_011803
CUST_22783_PI428753551	seq8019	Galntl6	NM_175032
CUST_47628_PI428753551	seq16733	Trim17///Trim11	NM_031172///NM_053168
CUST_46340_PI428753551	seq16282	Nova1	NM_021361
CUST_43921_PI428753551	seq15420	Olfr1229///Olfr1230	NM_001011761///NM_146789
CUST_90943_PI428753551	seq31734	4933434E20Rik///4933434E20Rik///1700094D03Rik///Ubap2l///Ubap2l///Ubap2l///Ubap2l///Ubap2l///Ubap2l///Ubap2l///Ubap2l	NM_025762///NM_027500///NM_028567///NM_153489///NM_028475///NM_001165983///NM_001165984///NM_001165987///NM_001165985///NM_001165986///NM_001165988
CUST_17031_PI428753551	seq6010	Lrrn2	NM_010732
CUST_92790_PI428753551	seq32359	Mgll///Mgll///Mgll///Mgll	NM_001166249///NM_011844///NM_001166251///NM_001166250
CUST_900_PI428753551	seq320	E130012A19Rik	NM_175332
CUST_2882_PI428753551	seq1017	Fgfr1///Fgfr1///Fgfr1	NM_010206///NM_001079909///NM_001079908
CUST_49618_PI428753551	seq17424	Erbb4	NM_010154
CUST_15378_PI428753551	seq5437	Znrf2	NM_199143
CUST_3727_PI428753551	seq1312	Foxk2	NM_001080932
CUST_5929_PI428753551	seq2097	Lrp5	NM_008513
CUST_7945_PI428753551	seq2811	Spats2	NM_139140
CUST_47599_PI428753551	seq16723	Dnaja2	NM_019794
CUST_21898_PI428753551	seq7706	Dennd1b///Dennd1b	NM_001166501///NM_181347
CUST_6491_PI428753551	seq2296	Cotl1	NM_028071
CUST_33762_PI428753551	seq11840	Camkmt	NM_028576
CUST_21548_PI428753551	seq7587	Sipa1l1///Sipa1l1	NM_001167983///NM_172579
CUST_69827_PI428753551	seq24425	Fam76b	NM_176836
CUST_92781_PI428753551	seq32356	Rab7	NM_009005
CUST_12187_PI428753551	seq4297	Ptar1	NM_028208
CUST_7388_PI428753551	seq2615	Ap2a2///Muc6	NM_007459///NM_181729
CUST_41463_PI428753551	seq14554	Chd1	NM_007690
CUST_23198_PI428753551	seq8171	Il1rapl1	NM_001160403
CUST_91665_PI428753551	seq31977	Vps13d///Vps13d	NM_001276465///NM_001276502
CUST_22993_PI428753551	seq8097	Thsd7b	NM_172485
CUST_21880_PI428753551	seq7700	Timmdc1///Poglut1	NM_024273///NM_172380
CUST_7021_PI428753551	seq2485	Mesdc1///Mesdc2	NM_030705///NM_023403
CUST_54954_PI428753551	seq19263	Padi3///Padi1	NM_011060///NM_011059
CUST_85847_PI428753551	seq29998	Elk3///Cdk17	NM_013508///NM_146239
CUST_9886_PI428753551	seq3495	Prickle2///Prickle2///Prickle2///Prickle2	NM_001134461///NM_001134460///NM_001134459///NM_001081146
CUST_86924_PI428753551	seq30363	Eif2b2///Mlh3///Acyp1	NM_145445///NM_175337///NM_025421
CUST_37347_PI428753551	seq13110	Mxd4	NM_010753
CUST_85304_PI428753551	seq29813	Cox20///Hnrnpu	NM_025511///NM_016805
CUST_24856_PI428753551	seq8762	Med13l	NM_172424
CUST_63419_PI428753551	seq22192	Plce1	NM_019588
CUST_49564_PI428753551	seq17405	Nrxn3///Nrxn3///Nrxn3	NM_001198587///NM_172544///NM_001252074
CUST_66036_PI428753551	seq23101	Jarid2///Jarid2///Jarid2	NM_021878///NM_001205044///NM_001205043
CUST_34327_PI428753551	seq12036	Ube3a///Ube3a///Ube3a	NM_173010///NM_011668///NM_001033962
CUST_1430_PI428753551	seq508	Cdkn2c	NM_007671
CUST_5910_PI428753551	seq2090	Pts///Bco2	NM_011220///NM_133217
CUST_63398_PI428753551	seq22185	Bicc1	NM_031397
CUST_56378_PI428753551	seq19754	Zfp386///Zfp386	NM_019565///NM_001004066
CUST_57693_PI428753551	seq20208	Dclre1c///Dclre1c///Dclre1c///Suv39h2	NM_175683///NM_001110214///NM_146114///NM_022724
CUST_33848_PI428753551	seq11870	Pid1	NM_001003948
CUST_62298_PI428753551	seq21796	Elp4	NM_023876
CUST_42075_PI428753551	seq14764	C030046E11Rik	NM_001081319
CUST_52831_PI428753551	seq18531	Msi2	NM_054043
CUST_48640_PI428753551	seq17083	Osbpl6	NM_145525
CUST_58689_PI428753551	seq20553	Ppp1r1c	NM_172420
CUST_42057_PI428753551	seq14758	Pard6g	NM_053117
CUST_37909_PI428753551	seq13313	Mvb12b	NM_175184
CUST_824_PI428753551	seq292	Txndc17///Med31///4930563E22Rik	NM_026559///NM_026068///NM_001163728
CUST_87167_PI428753551	seq30445	Cmah///Cmah	NM_007717///NM_001111110
CUST_9190_PI428753551	seq3255	Wt1	NM_144783
CUST_11250_PI428753551	seq3964	Mettl20///Mettl20///Mettl20///Mettl20///Mettl20	NM_177101///NM_001252094///NM_001252095///NM_001252096///NM_001252097
CUST_83267_PI428753551	seq29127	Foxp2///Foxp2	NM_053242///NM_212435
CUST_91266_PI428753551	seq31842	Bach2	NM_001109661
CUST_92746_PI428753551	seq32344	Nagk///Nagk///Paip2b	NM_019542///NM_001164187///NM_146169
CUST_90219_PI428753551	seq31486	Cerkl///Itga4	NM_001048176///NM_010576
CUST_67237_PI428753551	seq23520	5830418K08Rik	NM_176976
CUST_91027_PI428753551	seq31762	Nras///Ampd1///Csde1///Csde1	NM_010937///NM_001033303///NM_001161854///NM_144901
CUST_21629_PI428753551	seq7614	Spred2	NM_033523
CUST_8442_PI428753551	seq2987	Naa50	NM_028108
CUST_8736_PI428753551	seq3091	Far1///Far1	NM_026143///NM_027379
CUST_59419_PI428753551	seq20800	Myo9a	NM_173018
CUST_92018_PI428753551	seq32096	Commd8	NM_178599
CUST_38705_PI428753551	seq13591	Mfsd1	NM_025813
CUST_34466_PI428753551	seq12086	Diras1///Slc39a3///Gng7	NM_145217///NM_134135///NM_010319
CUST_87604_PI428753551	seq30596	Tmem260	NM_172600
CUST_83847_PI428753551	seq29324	0610012H03Rik///0610012H03Rik	NM_028747///NM_001159638
CUST_26141_PI428753551	seq9211	Gabrb3///Gabrb3	NM_001038701///NM_008071
CUST_23506_PI428753551	seq8286	Wdr25	NM_177602
CUST_621_PI428753551	seq218	Fbxo48	NM_176982
CUST_82970_PI428753551	seq29027	2210408I21Rik	NM_001145676
CUST_42510_PI428753551	seq14923	Ldhal6b///Tmem242	NM_175349///NM_027457
CUST_21397_PI428753551	seq7533	Ssxb8///Ssxb3	NM_001081565///NM_198898
CUST_91030_PI428753551	seq31763	Bcl2l15///Ptpn22///Rsbn1	NM_001142960///NM_008979///NM_172684
CUST_66952_PI428753551	seq23420	Tnpo1	NM_178716
CUST_54710_PI428753551	seq19178	Adamts16	NM_172053
CUST_71814_PI428753551	seq25125	Fhl3///Sf3a3	NM_010213///NM_029157
CUST_94318_PI428753551	seq32876	Atxn1l///Zfp821///Zfp821	NM_001080930///NM_001167946///NM_029468
CUST_76032_PI428753551	seq26630	Igsf21	NM_198610
CUST_90073_PI428753551	seq31437	Ak1///Ak1///Ak1///Ak1///St6galnac4///St6galnac4///St6galnac6///St6galnac6///St6galnac6	NM_001198790///NM_001198791///NM_001198792///NM_021515///NM_001276425///NM_011373///NM_001025311///NM_016973///NM_001025310
CUST_54868_PI428753551	seq19233	Trpm3///Trpm3///Trpm3///Trpm3///Trpm3///Trpm3	NM_001035239///NM_001035241///NM_001035240///NM_001035243///NM_001035242///NM_177341
CUST_86605_PI428753551	seq30255	Itgb4///Itgb4	NM_133663///NM_001005608
CUST_83958_PI428753551	seq29361	Dach1///Dach1	NM_007826///NM_001038610
CUST_27758_PI428753551	seq9769	Fert2///Fert2	NM_001037997///NM_008000
CUST_20219_PI428753551	seq7122	Lphn3	NM_198702
CUST_14283_PI428753551	seq5051	Stoml2///Fam214b///Fam214b///Pigo///Fam214b	NM_023231///NM_001253353///NM_001253354///NM_020035///NM_172691
CUST_56468_PI428753551	seq19785	AI597479///Fhl2	NM_133818///NM_010212
CUST_25147_PI428753551	seq8863	B3gnt2///B3gnt2	NM_001169114///NM_016888
CUST_39584_PI428753551	seq13902	Heatr5a	NM_177171
CUST_28257_PI428753551	seq9943	Plcg1///Zhx3	NM_021280///NM_177263
CUST_87150_PI428753551	seq30439	Gpx6	NM_145451
CUST_41979_PI428753551	seq14731	Faf1	NM_007983
CUST_61156_PI428753551	seq21399	Fn1///Fn1///Fn1///Fn1///Fn1///Fn1///Fn1	NM_001276409///NM_001276411///NM_010233///NM_001276410///NM_001276412///NM_001276413///NM_001276408
CUST_93658_PI428753551	seq32653	Dkk3	NM_015814
CUST_87405_PI428753551	seq30528	Serf1///Bdp1	NM_011353///NM_001081061
CUST_76818_PI428753551	seq26915	Hes5///Pank4	NM_010419///NM_172990
CUST_88843_PI428753551	seq31020	Rnps1///Rnps1///Rnps1///Abca3///Abca3	NM_009070///NM_001080127///NM_001080128///NM_013855///NM_001039581
CUST_7169_PI428753551	seq2538	Leprel1	NM_173379
CUST_6352_PI428753551	seq2246	Srsf1///Srsf1	NM_173374///NM_001078167
CUST_70337_PI428753551	seq24606	Wars2	NM_027462
CUST_85059_PI428753551	seq29731	Mfsd4///Mfsd4	NM_172510///NM_001114662
CUST_85053_PI428753551	seq29729	Pm20d1///Slc41a1	NM_178079///NM_173865
CUST_50234_PI428753551	seq17638	BC005561///Pkd2	NM_001166581///NM_008861
CUST_59860_PI428753551	seq20951	Csnk1g3	NM_152809
CUST_90225_PI428753551	seq31488	Ssfa2	NM_080558
CUST_38884_PI428753551	seq13655	Ntrk3	NM_008746
CUST_94827_PI428753551	seq33050	Stag1	NM_009282
CUST_61437_PI428753551	seq21497	Il15ra///Il15ra///Il15ra///Il15ra///Il15ra///Il15ra///Il15ra///Fbxo18///Ankrd16	NM_133836///NM_001271498///NM_001271497///NM_001271500///NM_008358///NM_001271499///NM_001271501///NM_015792///NM_177268
CUST_7889_PI428753551	seq2789	Cds1///Wdfy3	NM_173370///NM_172882
CUST_13417_PI428753551	seq4735	Rbm15b///Manf///Dock3	NM_175402///NM_029103///NM_153413
CUST_73399_PI428753551	seq25693	Thsd7b	NM_172485
CUST_66280_PI428753551	seq23186	Sun2///Sun2///Sun2	NM_001205346///NM_001205345///NM_194342
CUST_47238_PI428753551	seq16591	Nbea	NM_030595
CUST_43864_PI428753551	seq15400	Gm765	NM_001128092
CUST_92459_PI428753551	seq32246	N4bp2l1	NM_133898
CUST_76450_PI428753551	seq26782	Shkbp1///Sptbn4///Sptbn4///Sptbn4///Sptbn4	NM_138676///NM_032610///NM_001199235///NM_001199234///NM_001199236
CUST_34545_PI428753551	seq12114	Kcnip4///Kcnip4	NM_030265///NM_001199244
CUST_13235_PI428753551	seq4670	Tacc2///Tacc2	NM_206856///NM_001004468
CUST_50493_PI428753551	seq17728	Rps6ka3///Eif1ax	NM_148945///NM_025437
CUST_49213_PI428753551	seq17281	Tsga10	NM_207228
CUST_41952_PI428753551	seq14722	Nfia	NM_001122952
CUST_25807_PI428753551	seq9097	Rev1///Eif5b	NM_019570///NM_198303
CUST_87822_PI428753551	seq30670	Fndc3a	NM_207636
CUST_14118_PI428753551	seq4992	Cep350	NM_001039184
CUST_41881_PI428753551	seq14698	Mdga2///Mdga2	NM_001193266///NM_207010
CUST_86784_PI428753551	seq30315	Acp1///Acp1///Sh3yl1	NM_021330///NM_001110239///NM_013709
CUST_85593_PI428753551	seq29911	Pcbd1///Sgpl1	NM_025273///NM_009163
CUST_2747_PI428753551	seq971	Dpcr1///Sfta2///Vars2	NM_001033366///NM_001163194///NM_175137
CUST_94643_PI428753551	seq32988	Rcn2	NM_011992
CUST_36417_PI428753551	seq12781	Fhit	NM_010210
CUST_90264_PI428753551	seq31501	Kbtbd4///Ndufs3///Ptpmt1	NM_025991///NM_026688///NM_025576
CUST_82819_PI428753551	seq28976	G3bp2///G3bp2///G3bp2///G3bp2///G3bp2	NM_001080797///NM_001080796///NM_011816///NM_001080794///NM_001080795
CUST_4697_PI428753551	seq1653	1700021K19Rik///1700021K19Rik	NM_001200038///NM_172615
CUST_21104_PI428753551	seq7430	Agbl3///Cald1	NM_178630///NM_145575
CUST_52892_PI428753551	seq18553	Setbp1	NM_053099
CUST_57503_PI428753551	seq20143	Clns1a///Rsf1	NM_023671///NM_001081267
CUST_10762_PI428753551	seq3794	Raver2///Jak1	NM_183024///NM_146145
CUST_45464_PI428753551	seq15976	9930021J03Rik	NM_172836
CUST_92654_PI428753551	seq32313	Pde1c///Pde1c///Pde1c///Pde1c///Pde1c///Pde1c///Pde1c///Pde1c	NM_001159953///NM_001159955///NM_001159956///NM_011054///NM_001159952///NM_001159957///NM_001159960///NM_001025568
CUST_30466_PI428753551	seq10696	Nme2///Nme2///Mbtd1	NM_008705///NM_001077529///NM_134012
CUST_86514_PI428753551	seq30224	Aoc2///Psme3	NM_178932///NM_011192
CUST_76261_PI428753551	seq26715	Cdk13///Cdk13	NM_027118///NM_001081058
CUST_71676_PI428753551	seq25078	Tnks	NM_175091
CUST_31529_PI428753551	seq11059	Zhx2	NM_199449
CUST_89223_PI428753551	seq31149	Rnf138///Rnf138	NM_207623///NM_019706
CUST_56980_PI428753551	seq19962	Gpc6///Gpc6	NM_011821///NM_001079844
CUST_57530_PI428753551	seq20152	Dach1///Dach1	NM_007826///NM_001038610
CUST_84675_PI428753551	seq29601	Ogt	NM_139144
CUST_17611_PI428753551	seq6213	Fbxw11///Fbxw11///Fbxw11///Fbxw11	NM_001271349///NM_001271348///NM_134015///NM_001271347
CUST_75957_PI428753551	seq26604	Ttr///Dsg2	NM_013697///NM_007883
CUST_4103_PI428753551	seq1443	Cfp///Elk1	NM_008823///NM_007922
CUST_85083_PI428753551	seq29739	Ppp1r15b	NM_133819
CUST_14586_PI428753551	seq5161	Cpvl	NM_027749
CUST_85358_PI428753551	seq29831	Spata17///Spata17///Gpatch2	NM_028848///NM_029067///NM_026367
CUST_46929_PI428753551	seq16483	Mapk4	NM_172632
CUST_68927_PI428753551	seq24106	Eid3///Txnrd1///Txnrd1///Txnrd1///Txnrd1	NM_025499///NM_015762///NM_001042513///NM_001042514///NM_001042523
CUST_6565_PI428753551	seq2323	Pdx1	NM_008814
CUST_31537_PI428753551	seq11062	9930021J03Rik	NM_172836
CUST_5000_PI428753551	seq1760	Pax2	NM_011037
CUST_4135_PI428753551	seq1454	Tigd2	NM_001081145
CUST_86302_PI428753551	seq30153	Serpinf2///Wdr81	NM_008878///NM_138950
CUST_30787_PI428753551	seq10806	Sesn1	NM_001162908
CUST_28223_PI428753551	seq9931	Uggt1	NM_198899
CUST_82623_PI428753551	seq28910	Evx2	NM_007967
CUST_95234_PI428753551	seq33188	Acsl4///Acsl4///Acsl4	NM_001033600///NM_207625///NM_019477
CUST_67499_PI428753551	seq23612	Trim9///Trim9///Trim9	NM_001110203///NM_053167///NM_001110202
CUST_91921_PI428753551	seq32063	Mrpl33///Rbks	NM_025796///NM_153196
CUST_3542_PI428753551	seq1246	Ubn1///Ppl	NM_026666///NM_008909
CUST_60017_PI428753551	seq21007	Ctnnd2	NM_008729
CUST_34820_PI428753551	seq12210	Ptprn2	NM_011215
CUST_13615_PI428753551	seq4808	Rplp2///Efcab4a///Pnpla2///Pnpla2	NM_026020///NM_001025103///NM_001163689///NM_025802
CUST_4879_PI428753551	seq1718	1700029H14Rik///1700029H14Rik///Rasa3	NM_025601///NM_001080781///NM_009025
CUST_91488_PI428753551	seq31917	Skint10	NM_177668
CUST_52916_PI428753551	seq18562	Orc3///Orc3	NM_001159563///NM_015824
CUST_54823_PI428753551	seq19217	Glyr1///Glyr1	NM_028720///NM_001079814
CUST_33869_PI428753551	seq11877	Abca5	NM_147219
CUST_42724_PI428753551	seq15000	Pou2f1///Pou2f1///Cd247///Cd247///Cd247///Cd247///Cd247///Pou2f1///Pou2f1	NM_198934///NM_198933///NM_031162///NM_001113391///NM_001113392///NM_001113394///NM_001113393///NM_011137///NM_198932
CUST_63205_PI428753551	seq22119	D630033O11Rik	NM_001243261
CUST_91407_PI428753551	seq31890	Rps6///Dennd4c	NM_009096///NM_184088
CUST_30400_PI428753551	seq10673	Prune///Fam63a///Fam63a	NM_173347///NM_199475///NM_133858
CUST_90422_PI428753551	seq31555	Slc24a5///Myef2///Myef2///Myef2	NM_175034///NM_001162417///NM_001162418///NM_010852
CUST_85475_PI428753551	seq29871	Pde7b	NM_013875
CUST_33366_PI428753551	seq11699	Ktn1	NM_008477
CUST_23797_PI428753551	seq8393	Kcna1	NM_010595
CUST_2422_PI428753551	seq854	C330006A16Rik///C330006A16Rik	NM_001256522///NM_001256521
CUST_84716_PI428753551	seq29615	Tbc1d5	NM_028162
CUST_46754_PI428753551	seq16423	Fras1	NM_175473
CUST_50096_PI428753551	seq17591	Fam135b	NM_177819
CUST_91852_PI428753551	seq32040	Fam126a	NM_053090
CUST_33695_PI428753551	seq11817	Cacnb4///Cacnb4	NM_146123///NM_001037099
CUST_90650_PI428753551	seq31632	Kcnb1	NM_008420
CUST_41328_PI428753551	seq14507	Auts2	NM_177047
CUST_15022_PI428753551	seq5314	Rnf144b///Rnf144b	NM_001170643///NM_146042
CUST_6907_PI428753551	seq2446	Cd28	NM_007642
CUST_39844_PI428753551	seq13994	Tbc1d5	NM_028162
CUST_62956_PI428753551	seq22030	Rnf146///Rnf146///Rnf146///Rnf146	NM_026518///NM_001110196///NM_001110197///NM_001110198
CUST_8836_PI428753551	seq3127	Armc1	NM_028840
CUST_93967_PI428753551	seq32757	Gm21002	NM_001270555
CUST_27786_PI428753551	seq9779	Sdccag8	NM_029756
CUST_82132_PI428753551	seq28741	Rnf220	NM_025739
CUST_7067_PI428753551	seq2503	Lpin1///Lpin1///Lpin1	NM_001130412///NM_015763///NM_172950
CUST_53413_PI428753551	seq18732	Serpinc1	NM_080844
CUST_23207_PI428753551	seq8175	Asxl1	NM_001039939
CUST_5105_PI428753551	seq1798	Wdsub1///Wdsub1	NM_028118///NM_001159636
CUST_66003_PI428753551	seq23090	Vash1///Angel1	NM_177354///NM_144524
CUST_70310_PI428753551	seq24596	Tshz2	NM_080455
CUST_49101_PI428753551	seq17241	Tmeff2	NM_019790
CUST_85256_PI428753551	seq29797	Itln1	NM_010584
CUST_89566_PI428753551	seq31266	Efemp2///Efemp2///Mus81///Cfl1///Snx32	NM_021474///NM_001164352///NM_027877///NM_007687///NM_001024560
CUST_50320_PI428753551	seq17667	Syt1///Syt1///Syt1	NM_001252342///NM_009306///NM_001252341
CUST_40081_PI428753551	seq14074	Rhof///Setd1b	NM_175092///NM_001040398
CUST_5117_PI428753551	seq1802	Ankrd37///Ufsp2///Lrp2bp///Snx25	NM_001039562///NM_138668///NM_026278///NM_207213
CUST_17118_PI428753551	seq6040	Rhebl1///Mll2	NM_026967///NM_001033276
CUST_16504_PI428753551	seq5826	Nubp2///Spsb3///Eme2///Mrps34///Nme3///Spsb3///Spsb3///Mapk8ip3///Mapk8ip3///Mapk8ip3///Mapk8ip3///Mapk8ip3///Mapk8ip3///Mapk8ip3	NM_011956///NM_027141///NM_001163102///NM_023260///NM_019730///NM_001163750///NM_001163751///NM_013931///NM_001163448///NM_001163453///NM_001163451///NM_001163449///NM_001163447///NM_001163450
CUST_13185_PI428753551	seq4653	Prr9///Lelp1	NM_175424///NM_027042
CUST_7010_PI428753551	seq2481	Tmem82///Slc25a34///Plekhm2	NM_145987///NM_001013780///NM_001033150
CUST_36120_PI428753551	seq12675	1810037I17Rik///Usp53	NM_024461///NM_133857
CUST_83640_PI428753551	seq29255	Lcor	NM_172154
CUST_91161_PI428753551	seq31807	Cyr61	NM_010516
CUST_54447_PI428753551	seq19087	Gm5136///Syt1///Syt1///Syt1	NM_203660///NM_001252342///NM_009306///NM_001252341
CUST_90043_PI428753551	seq31427	1700001O22Rik///Ntmt1	NM_198000///NM_170592
CUST_20626_PI428753551	seq7263	Sltm///Sltm	NM_026337///NM_025690
CUST_91125_PI428753551	seq31795	Cxxc4	NM_001004367
CUST_7635_PI428753551	seq2703	Zpbp2///Zpbp2///Zpbp2///Zpbp2///Ikzf3	NM_199419///NM_027061///NM_001166495///NM_001166494///NM_011771
CUST_92761_PI428753551	seq32349	Tgfa	NM_031199
CUST_85136_PI428753551	seq29757	Ivns1abp///Ivns1abp///Ivns1abp///Swt1	NM_054102///NM_001039512///NM_001039511///NM_025819
CUST_48700_PI428753551	seq17103	Slx4ip///Slx4ip///Slx4ip	NM_028201///NM_028834///NM_001038641
CUST_3331_PI428753551	seq1173	Tril	NM_025817
CUST_60582_PI428753551	seq21204	Neto1	NM_144946
CUST_20569_PI428753551	seq7243	Zfp397	NM_027007
CUST_92853_PI428753551	seq32380	Edem1///Arl8b	NM_138677///NM_026011
CUST_83395_PI428753551	seq29171	Dmrt3///Dmrt1	NM_177360///NM_015826
CUST_16736_PI428753551	seq5907	Ptprg	NM_008981
CUST_64602_PI428753551	seq22607	Myo1b///Myo1b	NM_001161817///NM_010863
CUST_87896_PI428753551	seq30697	Dock9///Dock9///Dock9///Dock9	NM_001128307///NM_001128308///NM_134074///NM_001081039
CUST_37599_PI428753551	seq13200	Ccdc57	NM_027745
CUST_6403_PI428753551	seq2264	Exoc3l///Elmo3///E2f4///Lrrc29	NM_177788///NM_172760///NM_148952///NM_177449
CUST_77498_PI428753551	seq27162	Rims1///Rims1///Rims1	NM_001012625///NM_001012624///NM_001012623
CUST_23317_PI428753551	seq8214	Inpp5d///Inpp5d///Inpp5d	NM_001110192///NM_010566///NM_001110193
CUST_7892_PI428753551	seq2790	Mfap3///Mfap3	NM_180599///NM_145426
CUST_74457_PI428753551	seq26078	Ntn3///Tbc1d24///Tbc1d24///Tbc1d24///Tbc1d24///Tbc1d24///Tbc1d24///Tbc1d24///Tbc1d24///1600002H07Rik	NM_010947///NM_001163853///NM_001163847///NM_001163851///NM_173186///NM_001163852///NM_001163848///NM_001163850///NM_001163849///NM_028056
CUST_93487_PI428753551	seq32594	Rccd1///Hddc3///Prc1///Unc45a///Man2a2	NM_173445///NM_026812///NM_145150///NM_133952///NM_172903
CUST_66620_PI428753551	seq23305	Antxr2	NM_133738
CUST_41020_PI428753551	seq14401	Lrrc14///Lrrc24///C030006K11Rik///C030006K11Rik///Recql4///Arhgap39///Arhgap39	NM_145471///NM_198119///NM_145472///NM_176828///NM_058214///NM_198420///NM_001168288
CUST_6023_PI428753551	seq2130	Socs5	NM_019654
CUST_91297_PI428753551	seq31853	Rnf38///Rnf38	NM_175201///NM_001038993
CUST_343_PI428753551	seq122	Mrps26///Ptpra///Ptpra	NM_207207///NM_001163688///NM_008980
CUST_42462_PI428753551	seq14906	Agap1///Agap1	NM_178119///NM_001037136
CUST_20811_PI428753551	seq7327	Il20rb///Nck1	NM_001033543///NM_010878
CUST_91416_PI428753551	seq31893	Izumo3	NM_027034
CUST_90288_PI428753551	seq31509	Accsl///Accs	NM_001033452///NM_183220
CUST_1040_PI428753551	seq369	Pbdc1	NM_026312
CUST_6367_PI428753551	seq2251	Nasp///Nasp///Akr1a1	NM_001081475///NM_016777///NM_021473
CUST_84704_PI428753551	seq29611	Stag2///Stag2	NM_001077712///NM_021465
CUST_91638_PI428753551	seq31968	Ddost///Pink1	NM_007838///NM_026880
CUST_94067_PI428753551	seq32791	Lpl	NM_008509
CUST_7732_PI428753551	seq2736	Map4k2///Men1///Men1///Men1///Men1///Sf1///Sf1	NM_009006///NM_001168488///NM_001168489///NM_008583///NM_001168490///NM_001110791///NM_011750
CUST_90346_PI428753551	seq31529	Ccdc34	NM_026613
CUST_88514_PI428753551	seq30907	Abcc5///Abcc5///Cyp2ab1	NM_013790///NM_176839///NM_183158
CUST_92072_PI428753551	seq32114	11-Sep///Ccni	NM_001009818///NM_017367
CUST_84540_PI428753551	seq29556	Tshz3	NM_172298
CUST_57370_PI428753551	seq20096	Pds5b	NM_175310
CUST_94168_PI428753551	seq32825	Ptger1///Gipc1///Pkn1///Pkn1	NM_013641///NM_018771///NM_177262///NM_001199593
CUST_93552_PI428753551	seq32617	Uvrag	NM_178635
CUST_89193_PI428753551	seq31139	Epc1///Epc1///Epc1	NM_001276350///NM_027497///NM_007935
CUST_16273_PI428753551	seq5747	Ppp2r2b	NM_028392
CUST_3328_PI428753551	seq1172	3110062M04Rik///3110062M04Rik///Wdr91///Tmem140	NM_001135611///NM_199145///NM_001013366///NM_197986
CUST_15350_PI428753551	seq5427	Cyp24a1	NM_009996
CUST_90910_PI428753551	seq31723	2810403A07Rik	NM_028814
CUST_85563_PI428753551	seq29901	Mcm9///Fam184a	NM_027830///NM_001081428
CUST_60086_PI428753551	seq21031	Ccdc173///Phospho2	NM_001077684///NM_028521
CUST_27588_PI428753551	seq9711	Fbxl7	NM_176959
CUST_58750_PI428753551	seq20574	Kcnip1///Kcnip1///Kcnip1	NM_027398///NM_001190886///NM_001190885
CUST_47125_PI428753551	seq16551	Aste1///Aste1///Atp2c1///Atp2c1///Atp2c1	NM_001164828///NM_025651///NM_175025///NM_001253834///NM_001253831
CUST_35246_PI428753551	seq12360	Cntnap2	NM_001004357
CUST_94670_PI428753551	seq32997	Tbc1d21	NM_028854
[truncated: 10,608 more rows]

## Sheet: final_trans
Table S3. Potential trans-targets of deregulated lncRNAs.
Probe name	Sequence name	Trans-target name	Trans-target description
CUST_48102_PI428753551	seq16893	NM_017467///NM_130860///NM_010870///NM_001195338///NM_001195348///NM_026950///NM_001008426	8813 chr5:143249695-143270022 NM_017467///2125 chr2:32705782-32712784 NM_130860///22579 chr13:100211740-100247336 NM_010870///28876 chr19:53929659-53944627 NM_001195338///28875 chr19:53929659-53944627 NM_001195348///7852 chr5:73322199-73338639 NM_026950///1144 chr1:153874345-153876871 NM_001008426
CUST_22661_PI428753551	seq7976	NM_023505///NM_022027///NM_001202500///NM_010175///NM_178665///NM_025430///NM_001038592///NM_001037717///NM_001145954///NM_027007///NM_001012434///NM_010508///NM_001252651///NM_001038593///NM_001145952///NM_001136235///NM_080436///NM_053191///NM_010576///NM_144959///NM_001161413///NM_172567///NM_008577///NM_011163///NM_001038594///NM_007782///NM_001010826///NM_001079686	1089 chr1:143739615-143749678 NM_023505///17180 chr10:5020196-5069063 NM_022027///16821 chrX:134686519-134697772 NM_001202500///13010 chr7:144578323-144582436 NM_010175///25187 chr16:24393350-24992578 NM_178665///9561 chr6:71812997-71823784 NM_025430///1088 chr1:143739568-143749678 NM_001038592///21117 chr12:73286848-73354045 NM_001037717///25190 chr16:24721855-24992578 NM_001145954///27406 chr18…
CUST_20224_PI428753551	seq7124	NM_008577///NM_001112731///NM_001003919///NM_001037717///NM_001160370///NM_026390///NM_177815///NM_198417///NM_133767///NM_009523///NM_025299///NM_001093760///NM_028175///NM_025832///NM_198110///NM_027435///NM_001168600///NM_001146005///NM_001146174///NM_176912///NM_001102611///NM_027007///NM_001081021///NM_025879///NM_007782///NM_172567///NM_001037166///NM_009086///NM_172493///NM_011798///NM_001…	28262 chr19:8706882-8713897 NM_008577///11147 chr7:27689340-27706482 NM_001112731///27064 chr17:66123520-66152168 NM_001003919///21117 chr12:73286848-73354045 NM_001037717///49 chr1:11414105-11601821 NM_001160370///895 chr1:128244181-128279377 NM_026390///22894 chr14:30654375-30691313 NM_177815///11146 chr7:27674661-27706482 NM_198417///18767 chr11:29526457-29545255 NM_133767///6886 chr4:13727763…
CUST_85372_PI428753551	seq29836	NM_001081259	1580 chr1:191005832-191026190 NM_001081259
CUST_71996_PI428753551	seq25190	NM_001168218///NM_011882///NM_181072///NM_023197///NM_011511///NM_027120///NM_025982///NM_001007577///NM_019711///NM_175245///NM_178610///NM_177616///NM_009209///NM_009523///NM_175692///NM_019747///NM_019774///NM_001077359///NM_026039///NM_001168219///NM_009230///NM_026719///NM_178677///NM_024241///NM_009793///NM_001136104///NM_198110///NM_134437///NM_008997///NM_001039080///NM_001159519///NM_001…	12498 chr7:118842218-118855998 NM_001168218///1141 chr1:153749426-153764221 NM_011882///15287 chr9:70207350-70400067 NM_181072///12495 chr7:118842218-118855998 NM_023197///10477 chr6:142587862-142702274 NM_011511///17957 chr10:81198170-81202037 NM_027120///18337 chr10:127067290-127070261 NM_025982///17125 chrX:166499815-166510478 NM_001007577///18403 chr10:128129470-128176568 NM_019711///23620 ch…
CUST_69701_PI428753551	seq24381	NM_177474	28534 chr19:27388702-27429820 NM_177474
CUST_40614_PI428753551	seq14262	NM_177668	6374 chr4:112710830-112774861 NM_177668
CUST_14950_PI428753551	seq5290	NM_001038635///NM_183262	3334 chr2:129800517-129832285 NM_001038635///3333 chr2:129800517-129832285 NM_183262
CUST_39178_PI428753551	seq13760	NM_011053	28833 chr19:47090766-47131145 NM_011053
CUST_6878_PI428753551	seq2436	NM_134050	21155 chr12:76797963-76822524 NM_134050
CUST_25248_PI428753551	seq8899	NM_001081278	23628 chr14:101442360-101609191 NM_001081278
CUST_17072_PI428753551	seq6025	NM_001163852///NM_178405///NM_001163850///NM_009661///NM_001033451///NM_001163848///NM_173758///NM_023831///NM_018823///NM_001160360///NM_026044///NM_001093760///NM_001161832///NM_013534///NM_011220///NM_013671///NM_019519///NM_173186///NM_027906///NM_001163454///NM_030601///NM_001093759///NM_133957///NM_027412///NM_025879///NM_013745///NM_016979///NM_197996///NM_001163847///NM_026465///NM_198605…	26065 chr17:24175431-24199957 NM_001163852///1391 chr1:172271709-172298064 NM_178405///26062 chr17:24175431-24205562 NM_001163850///19332 chr11:69183885-69197839 NM_009661///2838 chr2:91643688-91649791 NM_001033451///26067 chr17:24175431-24205562 NM_001163848///23589 chr14:78849178-79065272 NM_173758///14902 chr9:44773009-44792714 NM_023831///14090 chr8:107293470-107379517 NM_018823///1614 chr1:1…
CUST_61057_PI428753551	seq21366	NM_001205095///NM_001081021///NM_145137	26007 chr17:22197265-22225614 NM_001205095///11154 chr7:27959800-27979157 NM_001081021///19409 chr11:70130357-70137542 NM_145137
CUST_79274_PI428753551	seq27768	NM_026358	4413 chr3:51388413-51396547 NM_026358
CUST_35295_PI428753551	seq12378	NM_009230///NM_009523///NM_001136104///NM_019747///NM_028102///NM_026057///NM_001159519///NM_001080706///NM_001037166///NM_178610///NM_017375///NM_181315///NM_018878///NM_053079///NM_022811///NM_008559///NM_001146005///NM_181072///NM_008997///NM_009595///NM_023635///NM_028175///NM_181344///NM_011882///NM_176912///NM_001033767///NM_001024926///NM_028815///NM_001161413///NM_015769///NM_008577///NM_…	1172 chr1:156428108-156474328 NM_009230///6886 chr4:137277635-137299501 NM_009523///1173 chr1:156558787-156649619 NM_001136104///8721 chr5:138139702-138155744 NM_019747///13289 chr8:25725324-25754280 NM_028102///10011 chr6:116624016-116628977 NM_026057///19318 chr11:68985701-69008460 NM_001159519///28622 chr19:36926079-37014057 NM_001080706///18075 chr10:88729541-88731101 NM_001037166///18217 chr…
CUST_88450_PI428753551	seq30886	NM_153600///NM_001163741///NM_177899///NM_054096///NM_001014761///NM_001177846///NM_025681///NM_175518///NM_207298///NM_026282///NM_008044///NM_020275///NM_025391///NM_026490///NM_201607///NM_175389///NM_175363///NM_181315///NM_018804///NM_145152///NM_001243161///NM_053186///NM_001025602///NM_023200///NM_028876///NM_172161///NM_001177845///NM_001111279///NM_177186///NM_001167939///NM_019737///NM_…	9190 chr6:38381524-38427647 NM_153600///26322 chr17:29695977-29717017 NM_001163741///13553 chr8:69761324-69774911 NM_177899///14671 chr9:35184391-35199965 NM_054096///14916 chr9:45117876-45130070 NM_001014761///14672 chr9:35184391-35199965 NM_001177846///25945 chr17:17402686-17459388 NM_025681///5987 chr4:56876013-56947429 NM_175518///2019 chr2:29869494-29882840 NM_207298///14564 chr9:21755442-21…
CUST_63759_PI428753551	seq22312	NM_177670	6427 chr4:116551528-116555943 NM_177670
CUST_49451_PI428753551	seq17367	NM_028412///NM_001252536///NM_001252538///NM_198001///NM_001252534///NM_001252537	2101 chr2:32363198-32378313 NM_028412///2099 chr2:32363010-32378313 NM_001252536///2098 chr2:32363010-32378313 NM_001252538///2103 chr2:32379101-32381915 NM_198001///2102 chr2:32363198-32378313 NM_001252534///2100 chr2:32363198-32378313 NM_001252537
CUST_37382_PI428753551	seq13124	NM_080436///NM_022027///NM_011163///NM_199062///NM_145622///NM_010508///NM_001079686///NM_023284	18387 chr10:127759763-127768299 NM_080436///17180 chr10:5020196-5069063 NM_022027///27151 chr17:78852550-78882572 NM_011163///29208 chr10:81742821-81771142 NM_199062///22359 chr13:67705306-67729173 NM_145622///25683 chr16:91485215-91510522 NM_010508///17179 chr10:5020196-5194707 NM_001079686///1317 chr1:169497934-169531464 NM_023284
CUST_3669_PI428753551	seq1291	NM_001033273	24457 chr15:84945720-84987971 NM_001033273
CUST_42679_PI428753551	seq14984	NM_026276///NM_007646///NM_174847	14365 chr9:4294793-4309494 NM_026276///7692 chr5:43868827-43912374 NM_007646///25789 chr16:97855209-97922633 NM_174847
CUST_78092_PI428753551	seq27370	NM_025852	17915 chr10:80540926-80561560 NM_025852
CUST_20627_PI428753551	seq7264	NM_172575///NM_001136087///NM_080634///NM_178786///NM_001080743///NM_011881///NM_001168643///NM_001013777///NM_145622///NM_001146323///NM_030739///NM_147100///NM_001145799///NM_011169///NM_183116///NM_001168646///NM_001168644///NM_001040692///NM_007796///NM_001146707///NM_144936///NM_183185///NM_001168645	20948 chr12:40315046-40445790 NM_172575///22399 chr13:73661750-73678023 NM_001136087///4255 chr3:19995945-20035310 NM_080634///6369 chr4:112081470-112168076 NM_178786///7613 chr5:34660379-34701088 NM_001080743///13136 chr8:13405081-13421949 NM_011881///22396 chr13:73661750-73678023 NM_001168643///22957 chr14:33967070-33978764 NM_001013777///22359 chr13:67705306-67729173 NM_145622///4254 chr3:1999…
CUST_46675_PI428753551	seq16395	NM_177670///NM_001011780///NM_013924///NM_009845///NM_026127///NM_183187///NM_001252508///NM_145972///NM_001043317///NM_183104///NM_133837///NM_198030///NM_001081094	6427 chr4:116551528-116555943 NM_177670///24627 chr15:98206971-98221056 NM_001011780///21825 chr13:23418361-23423866 NM_013924///11305 chr7:30865404-30879028 NM_009845///22699 chr13:119462759-119486117 NM_026127///22735 chr14:8296278-8309776 NM_183187///21481 chr12:105453856-105493095 NM_001252508///25409 chr16:44724301-44737284 NM_145972///11306 chr7:30865404-30880342 NM_001043317///14944 chr9:4…
CUST_61517_PI428753551	seq21526	NM_017467///NM_001159662///NM_177846///NM_177192///NM_001163848///NM_153089///NM_001081363///NM_001190409///NM_001008426///NM_001161423///NM_013534///NM_197996///NM_146115///NM_013463///NM_001039159///NM_018765///NM_010587///NM_001163847///NM_001142938///NM_001042653///NM_011397///NM_001177973///NM_001111062///NM_009661///NM_175563///NM_001039158///NM_025593///NM_019921///NM_001128171///NM_001164…	8813 chr5:143249695-143270022 NM_017467///3779 chr2:158667135-158766334 NM_001159662///3179 chr2:121137292-121140698 NM_177846///10540 chr6:148988069-149101680 NM_177192///26067 chr17:24175431-24205562 NM_001163848///3778 chr2:158666733-158766334 NM_153089///1569 chr1:189640614-189688086 NM_001081363///16730 chrX:105968085-106011899 NM_001190409///1144 chr1:153874345-153876871 NM_001008426///1650…
CUST_65913_PI428753551	seq23059	NM_175507///NM_181048///NM_001160359///NM_026283///NM_001160360	28647 chr19:38395980-38405607 NM_175507///1615 chr1:193173577-193177832 NM_181048///1616 chr1:193173577-193177832 NM_001160359///22820 chr14:21750531-21798725 NM_026283///1614 chr1:193173469-193177832 NM_001160360
CUST_78534_PI428753551	seq27519	NM_178619///NM_001205157///NM_138303///NM_021531///NM_001205158///NM_153141	14556 chr9:21592722-21595970 NM_178619///14554 chr9:21588682-21592831 NM_001205157///14552 chr9:21588682-21592831 NM_138303///14551 chr9:21546894-21589465 NM_021531///14553 chr9:21588682-21592831 NM_001205158///14550 chr9:21546894-21589465 NM_153141
CUST_84764_PI428753551	seq29632	NM_172586///NM_010380///NM_001145955///NM_001122992///NM_009671///NM_001164472///NM_010282///NM_199038///NM_170673///NM_026701///NM_146114///NM_172550///NM_025595///NM_033325///NM_021282///NM_028567///NM_001271373///NM_020273///NM_001271374///NM_001033375///NM_001161800///NM_001165980///NM_207653///NM_001252287///NM_028888///NM_027134///NM_206534///NM_001205369///NM_033564///NM_009119///NM_153586…	21823 chr13:23353104-23369202 NM_172586///26571 chr17:35263094-35267497 NM_010380///6797 chr4:133661425-133672647 NM_001145955///6744 chr4:132221025-132261549 NM_001122992///19501 chr11:72690002-72772146 NM_009671///14083 chr8:107056877-107060928 NM_001164472///21705 chr13:14052445-14063401 NM_010282///3201 chr2:121866970-121936207 NM_199038///9933 chr6:113282307-113305571 NM_170673///17626 chr10…
CUST_77318_PI428753551	seq27098	NM_001142963	29206 chr10:81649069-81667361 NM_001142963
CUST_34260_PI428753551	seq12013	NM_028194	7844 chr5:73020191-73256618 NM_028194
CUST_86659_PI428753551	seq30273	NM_183137	20633 chr11:120090522-120098731 NM_183137
CUST_30106_PI428753551	seq10574	NM_198103///NM_177625///NM_001195338///NM_175421///NM_001195348	14331 chr8:124890299-124897705 NM_198103///23106 chr14:50775450-50785518 NM_177625///28876 chr19:53929659-53944627 NM_001195338///165 chr1:34849959-34871557 NM_175421///28875 chr19:53929659-53944627 NM_001195348
CUST_55876_PI428753551	seq19582	NM_001012273///NM_177093	20580 chr11:117849237-117855743 NM_001012273///25362 chr16:37868400-37888857 NM_177093
CUST_46232_PI428753551	seq16245	NM_175265	23621 chr14:99046377-99074107 NM_175265
CUST_93368_PI428753551	seq32553	NM_001005247///NM_001167864///NM_001005248	11627 chr7:46760466-46795881 NM_001005247///11625 chr7:46760466-46795881 NM_001167864///11626 chr7:46760466-46795881 NM_001005248
CUST_23910_PI428753551	seq8433	NM_010774///NM_207655///NM_013799///NM_029001///NM_175731///NM_178605///NM_001136054///NM_008317///NM_001145930///NM_001159519///NM_019774///NM_001271343///NM_201368///NM_026390///NM_027297///NM_025299///NM_007701///NM_001030307///NM_026244///NM_018878///NM_172468///NM_026186///NM_011753///NM_029327///NM_001033237///NM_001029895///NM_008078///NM_008589	9995 chr6:115840697-115853341 NM_010774///18691 chr11:16752203-16913907 NM_207655///12723 chr7:130391494-130519580 NM_013799///22640 chr13:108214404-108287107 NM_029001///27011 chr17:56953490-56982126 NM_175731///22155 chr13:54584191-54590074 NM_178605///12722 chr7:130391494-130519580 NM_001136054///15648 chr9:107576952-107580133 NM_008317///25103 chr16:20141063-20232573 NM_001145930///19318 chr1…
CUST_62555_PI428753551	seq21883	NM_053079	23693 chr14:121459621-121505254 NM_053079
CUST_45018_PI428753551	seq15815	NM_001170488///NM_207707///NM_026511///NM_001177568///NM_023045///NM_001191004///NM_026276///NM_011503///NM_207161///NM_010157///NM_007646///NM_026177///NM_001013811///NM_001081038///NM_030145///NM_176842	9715 chr6:85915719-85930284 NM_001170488///21138 chr12:76120419-76177259 NM_207707///21580 chr12:111713269-111734224 NM_026511///4035 chr2:177464742-177479194 NM_001177568///23521 chr14:70654246-70766628 NM_023045///13714 chr8:78804868-78821152 NM_001191004///14365 chr9:4294793-4309494 NM_026276///13039 chr8:3631160-3643644 NM_011503///26836 chr17:46496789-46499618 NM_207161///21137 chr12:7612041…
CUST_88105_PI428753551	seq30769	NM_001164203///NM_011117///NM_001163542///NM_201393///NM_201390///NM_201387///NM_001163540///NM_201385///NM_201391///NM_201388///NM_201392///NM_201386///NM_201394///NM_001163549///NM_201389	24155 chr15:76170974-76208253 NM_001164203///24156 chr15:76170974-76231378 NM_011117///24143 chr15:76170974-76231378 NM_001163542///24152 chr15:76170974-76198209 NM_201393///24147 chr15:76170974-76200607 NM_201390///24146 chr15:76170974-76208653 NM_201387///24157 chr15:76170974-76206321 NM_001163540///24144 chr15:76170974-76229497 NM_201385///24148 chr15:76170974-76199835 NM_201391///24150 chr15:…
CUST_76127_PI428753551	seq26664	NM_170758	20451 chr11:114890041-114904651 NM_170758
CUST_36936_PI428753551	seq12967	NM_011932	5434 chr3:137931006-137981549 NM_011932
CUST_29324_PI428753551	seq10309	NM_001081336	23588 chr14:78569609-78725089 NM_001081336
CUST_94100_PI428753551	seq32802	NM_001024922///NM_001146153///NM_011984	13584 chr8:70292866-70302452 NM_001024922///13583 chr8:70282999-70294361 NM_001146153///13582 chr8:70282999-70294361 NM_011984
CUST_54250_PI428753551	seq19019	NM_025707	21036 chr12:64942440-64965536 NM_025707
CUST_27339_PI428753551	seq9627	NM_001081045	20316 chr11:104333229-104442291 NM_001081045
CUST_41413_PI428753551	seq14537	NM_023505///NM_001038593///NM_001038592///NM_001038594	1089 chr1:143739615-143749678 NM_023505///1087 chr1:143739349-143749678 NM_001038593///1088 chr1:143739568-143749678 NM_001038592///1090 chr1:143740447-143749678 NM_001038594
CUST_7708_PI428753551	seq2728	NM_175115	12742 chr7:131388649-131410478 NM_175115
CUST_60202_PI428753551	seq21072	NM_207278	4628 chr3:84593574-84597032 NM_207278
CUST_86973_PI428753551	seq30380	NM_211355///NM_001160214	21388 chr12:101039409-101083702 NM_211355///21387 chr12:101039409-101083702 NM_001160214
CUST_85975_PI428753551	seq30041	NM_028860	18580 chr11:4480868-4594815 NM_028860
CUST_64412_PI428753551	seq22543	NM_023868	21685 chr13:11553103-12106945 NM_023868
CUST_78832_PI428753551	seq27620	NM_028026	11863 chr7:80890723-80901269 NM_028026
CUST_5342_PI428753551	seq1884	NM_025816	9407 chr6:52713729-52766779 NM_025816
CUST_72866_PI428753551	seq25499	NM_178061	5755 chr4:34949074-35157484 NM_178061
CUST_25096_PI428753551	seq8846	NM_009845///NM_001043317///NM_153408///NM_001033337///NM_146018///NM_133837///NM_183104///NM_001271357///NM_015794///NM_001033979///NM_001271356	11305 chr7:30865404-30879028 NM_009845///11306 chr7:30865404-30880342 NM_001043317///169 chr1:36264602-36273425 NM_153408///24477 chr15:85832304-85858822 NM_001033337///19176 chr11:59791408-59810039 NM_146018///1662 chr2:5794294-5844960 NM_133837///14944 chr9:46303361-46319986 NM_183104///19179 chr11:59791408-59809601 NM_001271357///27043 chr17:63045952-63500580 NM_015794///6893 chr4:137570876-13…
CUST_54390_PI428753551	seq19068	NM_177358///NM_001110254	26014 chr17:22846697-22867134 NM_177358///26015 chr17:22846697-22867134 NM_001110254
CUST_61490_PI428753551	seq21516	NM_001164806	7809 chr5:67392147-67427799 NM_001164806
CUST_37336_PI428753551	seq13106	NM_011160///NM_001013833	28569 chr19:30564487-31664370 NM_011160///28570 chr19:30564487-31765033 NM_001013833
CUST_39302_PI428753551	seq13804	NM_001080948///NM_001024526	24703 chr15:99970074-100016358 NM_001080948///24705 chr15:99972780-100016358 NM_001024526
CUST_48265_PI428753551	seq16950	NM_144959///NM_027490///NM_001037166///NM_175032///NM_201245///NM_009517///NM_175213///NM_001159519///NM_176912///NM_177625///NM_026039///NM_009184///NM_028603///NM_177323///NM_023505///NM_181315///NM_001003919///NM_001112731///NM_001168600///NM_001038592///NM_198417///NM_181732///NM_023585///NM_025299///NM_133669///NM_176842///NM_001159351///NM_019866///NM_001170488///NM_029482///NM_172567///NM_…	4258 chr3:20057811-20108521 NM_144959///27665 chr18:44380500-44424969 NM_027490///18075 chr10:88729541-88731101 NM_001037166///13481 chr8:57774052-58911627 NM_175032///19172 chr11:59662495-59780860 NM_201245///4312 chr3:32334794-32365665 NM_009517///15398 chr9:81863744-82027491 NM_175213///19318 chr11:68985701-69008460 NM_001159519///10827 chr7:16234585-16244154 NM_176912///23106 chr14:50775450-5…
CUST_61575_PI428753551	seq21545	NM_001177320///NM_001177319///NM_145820///NM_183185	2540 chr2:84440723-84476775 NM_001177320///2541 chr2:84440723-84476759 NM_001177319///4534 chr3:66054826-66296819 NM_145820///16154 chrX:21079150-21089229 NM_183185
CUST_78450_PI428753551	seq27491	NM_009729	26059 chr17:24163866-24169429 NM_009729
CUST_69135_PI428753551	seq24181	NM_009767///NM_001168220///NM_001033337///NM_023197///NM_001162932///NM_183115///NM_001025613///NM_177081///NM_001102611///NM_001004150///NM_001165929///NM_016681///NM_009793///NM_001008232///NM_019866///NM_026917///NM_010774///NM_134164///NM_008078///NM_001033128///NM_001168218///NM_010175///NM_001033525///NM_009595///NM_022317///NM_001160370///NM_021041///NM_028943///NM_019549///NM_029482///NM_…	16703 chrX:103356476-103396118 NM_009767///12496 chr7:118842218-118855613 NM_001168220///24477 chr15:85832304-85858822 NM_001033337///12495 chr7:118842218-118855998 NM_023197///24938 chr16:10835059-10843235 NM_001162932///22592 chr13:100669481-100697240 NM_183115///4987 chr3:96104527-96161129 NM_001025613///1008 chr1:135132725-135145320 NM_177081///19578 chr11:75348433-75405705 NM_001102611///244…
CUST_16278_PI428753551	seq5749	NM_172291///NM_172762///NM_001163848///NM_010870///NM_001163853///NM_001114595///NM_001081021///NM_175421///NM_001114597///NM_009030///NM_001163850///NM_001163816///NM_001167889///NM_017467///NM_053252///NM_010587///NM_001163815///NM_198605///NM_001163847///NM_011691///NM_030601///NM_001163852///NM_009661///NM_178309///NM_001114596///NM_001039084///NM_170758///NM_001190409///NM_197996///NM_011763…	14674 chr9:35204221-35210925 NM_172291///14349 chr8:126947173-126971079 NM_172762///26067 chr17:24175431-24205562 NM_001163848///22579 chr13:100211740-100247336 NM_010870///26060 chr17:24175431-24199957 NM_001163853///28141 chr19:5707374-5726317 NM_001114595///11154 chr7:27959800-27979157 NM_001081021///165 chr1:34849959-34871557 NM_175421///28142 chr19:5707374-5726317 NM_001114597///6680 chr4:12…
CUST_43438_PI428753551	seq15251	NM_133697	7785 chr5:65448755-65492835 NM_133697
CUST_33838_PI428753551	seq11867	NM_001190302///NM_172450///NM_001256480///NM_175515///NM_130449///NM_001024849///NM_020584///NM_001100415///NM_172662///NM_170669///NM_001177543///NM_001101804///NM_030132///NM_020010	4040 chr2:177942611-177957289 NM_001190302///26297 chr17:28896395-28915324 NM_172450///28971 chr2:175321834-175338212 NM_001256480///4377 chr3:40653702-40704740 NM_175515///27320 chr18:9707648-9877995 NM_130449///4038 chr2:177828991-177840318 NM_001024849///14166 chr8:112011359-112020528 NM_020584///28973 chr2:175321834-175338212 NM_001100415///2262 chr2:44564422-44861622 NM_172662///12482 chr7:1…
CUST_45223_PI428753551	seq15891	NM_001114665///NM_153118	5328 chr3:122538719-122619667 NM_001114665///5329 chr3:122538719-122619667 NM_153118
CUST_44943_PI428753551	seq15784	NM_011794///NM_201607///NM_001164274///NM_001177595///NM_008044///NM_177899///NM_001003717///NM_001115130///NM_001024717///NM_001253739///NM_001013028///NM_001163415///NM_027534///NM_025884///NM_001163741///NM_001109661///NM_001145804///NM_177229///NM_023200///NM_011994///NM_021324///NM_153588///NM_001001180///NM_001177594///NM_033606///NM_001033042///NM_172510///NM_001164791///NM_029840///NM_001…	1547 chr1:185332159-185357769 NM_011794///13612 chr8:70724064-70751176 NM_201607///3138 chr2:119897228-119969581 NM_001164274///8385 chr5:120511192-120534024 NM_001177595///28513 chr19:24261453-24280586 NM_008044///13553 chr8:69761324-69774911 NM_177899///18209 chr10:111164802-111297247 NM_001003717///14642 chr9:31030644-31075885 NM_001115130///28096 chr19:5298331-5308739 NM_001024717///13049 chr…
CUST_49694_PI428753551	seq17451	NM_019820///NM_001009949///NM_177692///NM_001170855///NM_177323///NM_177815///NM_177081///NM_001146005///NM_198619///NM_153422///NM_028611///NM_178872///NM_025879///NM_181072///NM_001243119///NM_178020///NM_001081081///NM_172134///NM_001145930///NM_001159351///NM_023585///NM_007470///NM_138655///NM_145958///NM_011338///NM_173421///NM_026283///NM_172567///NM_198110///NM_025962///NM_001162932///NM_…	23284 chr14:55878920-55884256 NM_019820///5904 chr4:45395924-45408766 NM_001009949///10927 chr7:19505804-19508331 NM_177692///27672 chr18:46165300-46198818 NM_001170855///7413 chr5:23787744-23820369 NM_177323///22894 chr14:30654375-30691313 NM_177815///1008 chr1:135132725-135145320 NM_177081///10828 chr7:16234585-16242331 NM_001146005///7072 chr4:147822986-147848375 NM_198619///5330 chr3:12272915…
CUST_94187_PI428753551	seq32832	NM_025788	13784 chr8:84670479-84687862 NM_025788
CUST_52510_PI428753551	seq18422	NM_177129///NM_011154///NM_001114879///NM_183283///NM_001033430///NM_001163853///NM_001012273///NM_001177594///NM_025675///NM_026282///NM_029492///NM_019797///NM_011794///NM_172161///NM_001163848///NM_172765///NM_033477///NM_181315///NM_001177595///NM_177186///NM_001109765///NM_001013371///NM_198107///NM_001076791///NM_026490///NM_001163849///NM_009054///NM_197940///NM_028185///NM_025391///NM_177…	952 chr1:132509425-132542940 NM_177129///15966 chr9:124474346-124476862 NM_011154///22876 chr14:27428847-27483554 NM_001114879///25263 chr16:32271609-32274779 NM_183283///9204 chr6:39136620-39206773 NM_001033430///26060 chr17:24175431-24199957 NM_001163853///20580 chr11:117849237-117855743 NM_001012273///8386 chr5:120511192-120534024 NM_001177594///3062 chr2:114516418-114654928 NM_025675///14564 …
CUST_74098_PI428753551	seq25948	NM_206534///NM_001201389///NM_001205370///NM_001142963///NM_010956///NM_053198///NM_001101478///NM_001164472///NM_007796///NM_153510///NM_001145875///NM_001037842///NM_178377///NM_025479///NM_001205371///NM_001163996///NM_009119///NM_199038///NM_033325///NM_011881///NM_001252282///NM_007389///NM_026701///NM_001252587///NM_001252283///NM_207653///NM_025391///NM_001146707///NM_001033375///NM_146114…	21153 chr12:76765573-76783178 NM_206534///9707 chr6:85808051-85809877 NM_001201389///3202 chr2:121866970-121936207 NM_001205370///29206 chr10:81649069-81667361 NM_001142963///18637 chr11:6291597-6359094 NM_010956///28957 chr19:60837277-60861430 NM_053198///4349 chr3:36151080-36170341 NM_001101478///14083 chr8:107056877-107060928 NM_001164472///22278 chr13:60934155-60936625 NM_007796///8706 chr5:1…
CUST_29700_PI428753551	seq10438	NM_021416	7711 chr5:45529705-45639501 NM_021416
CUST_95146_PI428753551	seq33159	NM_001177973///NM_001177976///NM_001177974///NM_008363///NM_001177975	16474 chrX:74013914-74023921 NM_001177973///16477 chrX:74013914-74023921 NM_001177976///16475 chrX:74013914-74023921 NM_001177974///16478 chrX:74013918-74023921 NM_008363///16476 chrX:74013914-74023918 NM_001177975
CUST_26550_PI428753551	seq9351	NM_001122899///NM_001252288///NM_001145955///NM_008826///NM_001037713///NM_001164472///NM_001252283///NM_026392///NM_001163628///NM_013612///NM_177582///NM_145378///NM_001252282///NM_133865///NM_030713///NM_001025245///NM_001271018///NM_001079876///NM_015796///NM_008081///NM_020584///NM_001048060///NM_206534///NM_001033331///NM_001252287///NM_001145956///NM_001122992///NM_010956///NM_183201///NM_…	6252 chr4:101717407-101813667 NM_001122899///18638 chr11:6292558-6359094 NM_001252288///6797 chr4:133661425-133672647 NM_001145955///17787 chr10:77986949-78009796 NM_008826///19492 chr11:72301629-72313733 NM_001037713///14083 chr8:107056877-107060928 NM_001164472///18635 chr11:6291597-6359094 NM_001252283///82 chr1:16665191-16678275 NM_026392///10497 chr6:145211134-145216542 NM_001163628///500 ch…
CUST_10109_PI428753551	seq3573	NM_001204167	2441 chr2:71981215-72144454 NM_001204167
CUST_72873_PI428753551	seq25501	NM_008328///NM_001045481///NM_001170853	1429 chr1:173920403-173942460 NM_008328///1430 chr1:173920403-173942492 NM_001045481///1427 chr1:173857220-173880187 NM_001170853
CUST_7350_PI428753551	seq2601	NM_001083894	25146 chr16:21953818-21995542 NM_001083894
CUST_48376_PI428753551	seq16990	NM_001177847///NM_197995///NM_130860///NM_054096///NM_001166388///NM_031871///NM_001166389///NM_008975///NM_001177846///NM_001166390///NM_001177845///NM_011933	14670 chr9:35184391-35199905 NM_001177847///20653 chr11:120464326-120467600 NM_197995///2125 chr2:32705782-32712784 NM_130860///14671 chr9:35184391-35199965 NM_054096///24067 chr15:73724930-73758766 NM_001166388///20174 chr11:100766332-100770957 NM_031871///24066 chr15:73723145-73758766 NM_001166389///24068 chr15:73748026-73758766 NM_008975///14672 chr9:35184391-35199965 NM_001177846///24065 chr1…
CUST_23416_PI428753551	seq8252	NM_009298///NM_013489	1945 chr2:26890772-26902813 NM_009298///1379 chr1:171839697-171890718 NM_013489
CUST_87556_PI428753551	seq30580	NM_011894	22922 chr14:31373964-31436033 NM_011894
CUST_46160_PI428753551	seq16221	NM_026283///NM_008866///NM_001160360///NM_172762///NM_181048///NM_001160359	22820 chr14:21750531-21798725 NM_026283///7 chr1:4807893-4846735 NM_008866///1614 chr1:193173469-193177832 NM_001160360///14349 chr8:126947173-126971079 NM_172762///1615 chr1:193173577-193177832 NM_181048///1616 chr1:193173577-193177832 NM_001160359
CUST_59338_PI428753551	seq20773	NM_001003717///NM_001038594///NM_175518///NM_001134465///NM_011882///NM_019747///NM_080450///NM_007386///NM_018804///NM_001038593///NM_001146005///NM_001243118///NM_008317///NM_009515///NM_001114879///NM_181315///NM_001037717///NM_023505///NM_021324///NM_029752///NM_001030307///NM_001122667///NM_025283///NM_019820///NM_133669///NM_020570///NM_001003919///NM_172510///NM_001081242///NM_012027///NM_…	18209 chr10:111164802-111297247 NM_001003717///1090 chr1:143740447-143749678 NM_001038594///5987 chr4:56876013-56947429 NM_175518///22865 chr14:26579550-26632099 NM_001134465///1141 chr1:153749426-153764221 NM_011882///8721 chr5:138139702-138155744 NM_019747///8710 chr5:137953809-137962959 NM_080450///5763 chr4:40143265-40199009 NM_007386///4731 chr3:88744701-88772599 NM_018804///1087 chr1:143739…
CUST_46294_PI428753551	seq16266	NM_029578	23667 chr14:118111911-118132765 NM_029578
CUST_8021_PI428753551	seq2839	NM_001146707///NM_007796///NM_025479///NM_145622///NM_020275///NM_001145799	18212 chr10:111480617-111498150 NM_001146707///22278 chr13:60934155-60936625 NM_007796///21718 chr13:17695413-17699105 NM_025479///22359 chr13:67705306-67729173 NM_145622///23482 chr14:69767472-69784411 NM_020275///22277 chr13:60934155-60936566 NM_001145799
CUST_66692_PI428753551	seq23330	NM_001142698	27418 chr18:25127223-25168877 NM_001142698
CUST_33654_PI428753551	seq11803	NM_183106	2894 chr2:94300766-94406689 NM_183106
CUST_69808_PI428753551	seq24419	NM_172512///NM_020275///NM_030081///NM_001163276///NM_001177594///NM_029432///NM_001166645///NM_198107///NM_001243161///NM_001109765///NM_145152///NM_011794///NM_183283///NM_011798///NM_175363///NM_015822///NM_181529///NM_001253753///NM_133220///NM_001163741///NM_001164791///NM_001033430///NM_001253752///NM_001014761///NM_001111279///NM_007808///NM_148944///NM_001013019///NM_177093///NM_001001454…	4934 chr3:95181766-95217942 NM_172512///23482 chr14:69767472-69784411 NM_020275///9845 chr6:92186712-92214811 NM_030081///17863 chr10:79894707-79908938 NM_001163276///8386 chr5:120511192-120534024 NM_001177594///3367 chr2:130707853-130840110 NM_029432///13663 chr8:71908606-71918851 NM_001166645///17864 chr10:79894707-79908938 NM_198107///13230 chr8:22060721-22071627 NM_001243161///10589 chr7:4119…
CUST_91032_PI428753551	seq31764	NM_001025067	5137 chr3:104453983-104511856 NM_001025067
CUST_40667_PI428753551	seq14280	NM_028370	26949 chr17:55652025-55712628 NM_028370
CUST_86230_PI428753551	seq30129	NM_023158///NM_001029929	19431 chr11:70454234-70459984 NM_023158///19432 chr11:70459622-70466199 NM_001029929
CUST_43544_PI428753551	seq15287	NM_001161540///NM_001161541///NM_001161536///NM_001161538///NM_001161535///NM_001161537///NM_001161539///NM_177193	15115 chr9:58196297-58201799 NM_001161540///15114 chr9:58196297-58204319 NM_001161541///15119 chr9:58196297-58202285 NM_001161536///15117 chr9:58196297-58202534 NM_001161538///15113 chr9:58196297-58201715 NM_001161535///15118 chr9:58196297-58201715 NM_001161537///15116 chr9:58196297-58202344 NM_001161539///15120 chr9:58196297-58202285 NM_177193
CUST_58350_PI428753551	seq20435	NM_172701///NM_001081045	6616 chr4:126058565-126089334 NM_172701///20316 chr11:104333229-104442291 NM_001081045
CUST_45290_PI428753551	seq15915	NM_138655///NM_001160360///NM_020570///NM_177081///NM_026719///NM_001204167///NM_022317///NM_029748///NM_026785///NM_175245///NM_001085374///NM_201368///NM_001037955///NM_007920///NM_198417///NM_175507///NM_011882///NM_021041///NM_172762///NM_001034900///NM_001081387///NM_001045482///NM_001081008///NM_007473///NM_007972///NM_001160359///NM_021883///NM_175550///NM_025475///NM_025879///NM_021042///…	3339 chr2:130195194-130264445 NM_138655///1614 chr1:193173469-193177832 NM_001160360///7458 chr5:25689816-25705797 NM_020570///1008 chr1:135132725-135145320 NM_177081///128 chr1:24678544-24766301 NM_026719///2441 chr2:71981215-72144454 NM_001204167///22248 chr13:58553308-58610877 NM_022317///6694 chr4:129600707-129607879 NM_029748///3869 chr2:164769929-164772902 NM_026785///23620 chr14:99034544-9…
CUST_42580_PI428753551	seq14948	NM_207653///NM_001162932///NM_001122899///NM_145495///NM_033564///NM_030116///NM_144886///NM_001252282///NM_026209///NM_153510///NM_009671///NM_001001321///NM_194341///NM_016785///NM_008081///NM_001271373///NM_001170849///NM_007389///NM_009457///NM_177670///NM_001167767///NM_001205370///NM_001164472///NM_001252287///NM_133850///NM_001037713///NM_199038///NM_001033375///NM_009442///NM_021282///NM_…	354 chr1:58713286-58758882 NM_207653///24938 chr16:10835059-10843235 NM_001162932///6252 chr4:101717407-101813667 NM_001122899///28086 chr19:5050808-5057071 NM_145495///24972 chr16:13940695-13949357 NM_033564///4909 chr3:94443336-94448708 NM_030116///2080 chr2:31670737-31681307 NM_144886///18634 chr11:6291597-6359094 NM_001252282///22777 chr14:20075636-20083172 NM_026209///8706 chr5:137821952-137…
CUST_37039_PI428753551	seq13002	NM_177192///NM_177670///NM_178071///NM_001029982///NM_001163852///NM_009661///NM_001111063///NM_001008498///NM_012050///NM_175692///NM_008812///NM_019785///NM_170758///NM_001177973///NM_029084///NM_172861///NM_011397///NM_001101600///NM_001042653///NM_028016///NM_025864///NM_177846///NM_144826///NM_001136067///NM_011195///NM_153089///NM_027314///NM_001008426///NM_028203///NM_145391///NM_001161423…	10540 chr6:148988069-149101680 NM_177192///6427 chr4:116551528-116555943 NM_177670///1265 chr1:164307675-164349435 NM_178071///12716 chr7:128744870-128784835 NM_001029982///26065 chr17:24175431-24199957 NM_001163852///19332 chr11:69183885-69197839 NM_009661///25069 chr16:18406882-18413494 NM_001111063///2029 chr2:30031558-30048879 NM_001008498///22108 chr13:49582747-49592609 NM_012050///3770 chr2…
CUST_52857_PI428753551	seq18541	NM_016858///NM_173862///NM_001271374///NM_199038///NM_011503///NM_033564///NM_021282///NM_029816///NM_027922///NM_001162932///NM_172401///NM_020273///NM_001252288///NM_172462///NM_146114///NM_172550///NM_030116///NM_177681///NM_053198///NM_001001319///NM_025391///NM_016785///NM_145495///NM_001033394///NM_183201///NM_001159697///NM_001122992///NM_010956///NM_178932///NM_001101478///NM_010508///NM_…	4417 chr3:51483966-51496212 NM_016858///23983 chr15:57985903-58010702 NM_173862///20360 chr11:106751226-106767765 NM_001271374///3201 chr2:121866970-121936207 NM_199038///13039 chr8:3631160-3643644 NM_011503///24972 chr16:13940695-13949357 NM_033564///12849 chr7:140763832-140774977 NM_021282///17743 chr10:76449081-76461218 NM_029816///8211 chr5:110231004-110256651 NM_027922///24938 chr16:10835059…
CUST_27240_PI428753551	seq9592	NM_001205242	23184 chr14:53665940-53668335 NM_001205242
CUST_78864_PI428753551	seq27631	NM_001159864///NM_001159865	333 chr1:57955101-57970084 NM_001159864///332 chr1:57955101-57970084 NM_001159865
CUST_74493_PI428753551	seq26092	NM_001040692///NM_144936///NM_001136087///NM_001168644///NM_183185///NM_001168645///NM_001013777///NM_001168643///NM_080634///NM_001168646///NM_001146323	22400 chr13:73661750-73678023 NM_001040692///14651 chr9:31426196-31464238 NM_144936///22399 chr13:73661750-73678023 NM_001136087///22397 chr13:73661750-73678023 NM_001168644///16154 chrX:21079150-21089229 NM_183185///22395 chr13:73661750-73678023 NM_001168645///22957 chr14:33967070-33978764 NM_001013777///22396 chr13:73661750-73678023 NM_001168643///4255 chr3:19995945-20035310 NM_080634///22398 c…
CUST_65000_PI428753551	seq22744	NM_172510///NM_029885///NM_007608///NM_029492///NM_001122667///NM_013720///NM_172860///NM_027446///NM_025884///NM_172564///NM_011505///NM_001177594///NM_008622///NM_001163621///NM_001177847///NM_001048175///NM_001034862///NM_001013028///NM_001033634///NM_001253752///NM_033606///NM_001167939///NM_001114879///NM_033477///NM_001111279///NM_054096///NM_001177846///NM_001162537///NM_011232///NM_001164…	941 chr1:132026621-132068062 NM_172510///4935 chr3:95181766-95217942 NM_029885///14248 chr8:121916138-121944912 NM_007608///23332 chr14:57832702-57890262 NM_029492///24958 chr16:13256481-13417529 NM_001122667///3137 chr2:119897228-119969581 NM_013720///3660 chr2:154436484-154539356 NM_172860///24905 chr16:5244155-5255956 NM_027446///19729 chr11:82764345-82767622 NM_025884///20082 chr11:99065678-9…
CUST_87423_PI428753551	seq30535	NM_153510///NM_026072	8706 chr5:137821952-137836278 NM_153510///22621 chr13:104631327-104816953 NM_026072
CUST_15508_PI428753551	seq5482	NM_199016	26774 chr17:44096310-44105808 NM_199016
CUST_93000_PI428753551	seq32429	NM_133203///NM_053153///NM_008459///NM_013793///NM_010650///NM_001110323///NM_016659///NM_001252577///NM_001039118///NM_053152///NM_010649///NM_010648///NM_014194///NM_053151///NM_008463///NM_010646///NM_001101620///NM_024470	10304 chr6:129831154-129876672 NM_133203///10310 chr6:130043745-130067258 NM_053153///10323 chr6:130269194-130281928 NM_008459///10307 chr6:129972093-130380662 NM_013793///10317 chr6:130115227-130129835 NM_010650///10322 chr6:130218831-130233322 NM_001110323///10327 chr6:130363918-130386874 NM_016659///10311 chr6:130044017-130067271 NM_001252577///10314 chr6:130044039-130065302 NM_001039118///103…
CUST_93894_PI428753551	seq32733	NM_130903///NM_001164366///NM_001039222///NM_030738///NM_029097	13058 chr8:3940222-3946863 NM_130903///6966 chr4:140986873-141007701 NM_001164366///5487 chr3:144879325-144896011 NM_001039222///10662 chr7:6007750-6011010 NM_030738///6965 chr4:140986873-141007701 NM_029097
CUST_65350_PI428753551	seq22866	NM_001162917	15216 chr9:64811011-64919667 NM_001162917
CUST_48259_PI428753551	seq16947	NM_173740///NM_030739	16119 chrX:16619698-16687812 NM_173740///10656 chr7:5408890-5413145 NM_030739
CUST_48331_PI428753551	seq16974	NM_175558///NM_001168562///NM_198024///NM_019802///NM_018771///NM_019737///NM_001168561///NM_001003717///NM_007568///NM_020275///NM_145413///NM_175489	10769 chr7:12977848-12985716 NM_175558///10768 chr7:12977848-12985716 NM_001168562///23764 chr15:9055682-9067333 NM_198024///9584 chr6:72414333-72430707 NM_019802///13751 chr8:83652678-83664789 NM_018771///27387 chr18:20684599-20746404 NM_019737///10767 chr7:12977848-12985716 NM_001168561///18209 chr10:111164802-111297247 NM_001003717///7995 chr5:91357261-91402994 NM_007568///23482 chr14:69767472…
CUST_5141_PI428753551	seq1811	NM_007804	8430 chr5:121860216-122047825 NM_007804
CUST_60006_PI428753551	seq21004	NM_001271766///NM_001037665///NM_027415///NM_022320///NM_011742///NM_133208///NM_001104529///NM_177310///NM_145150///NM_177359///NM_145077///NM_207707///NM_026392///NM_010157	752 chr1:92975347-92986391 NM_001271766///14153 chr8:111643443-111671008 NM_001037665///83 chr1:16665191-16678275 NM_027415///753 chr1:92978903-92986391 NM_022320///14154 chr8:111643443-111671011 NM_011742///19260 chr11:62711486-62729093 NM_133208///751 chr1:92973119-92986391 NM_001104529///24357 chr15:81400188-81454888 NM_177310///11848 chr7:80294465-80316259 NM_145150///26389 chr17:32817204-328…
CUST_27510_PI428753551	seq9685	NM_172462///NM_026511///NM_001205369///NM_001252282///NM_009671///NM_053198///NM_020273///NM_198616///NM_175226///NM_001033435///NM_001252587///NM_001080774///NM_001024726///NM_001159418///NM_153510///NM_144886///NM_025595///NM_010956///NM_028567///NM_133229///NM_008207///NM_033325///NM_009909///NM_146114///NM_183201///NM_201607///NM_001122899///NM_178897///NM_207653///NM_008826///NM_199038///NM_…	8543 chr5:129654595-129670088 NM_172462///21580 chr12:111713269-111734224 NM_026511///3200 chr2:121866970-121936207 NM_001205369///18634 chr11:6291597-6359094 NM_001252282///19501 chr11:72690002-72772146 NM_009671///28957 chr19:60837277-60861430 NM_053198///6745 chr4:132221025-132261549 NM_020273///28113 chr19:5453163-5457563 NM_198616///23995 chr15:58889229-58902390 NM_175226///20362 chr11:10675…
CUST_45067_PI428753551	seq15837	NM_001093759///NM_175421///NM_001033540///NM_053252///NM_001114595///NM_025879///NM_001114596///NM_030601///NM_197996///NM_175204///NM_023831///NM_001114597///NM_008155///NM_001093760///NM_011763	22612 chr13:104142153-104178466 NM_001093759///165 chr1:34849959-34871557 NM_175421///11251 chr7:30169922-30180209 NM_001033540///28140 chr19:5707374-5726317 NM_053252///28141 chr19:5707374-5726317 NM_001114595///22614 chr13:104142153-104178466 NM_025879///28143 chr19:5707374-5726317 NM_001114596///5485 chr3:144796559-144819494 NM_030601///17602 chr10:62185396-62231218 NM_197996///23203 chr14:546…
CUST_69634_PI428753551	seq24355	NM_001037665///NM_010508///NM_145943///NM_172550///NM_025818///NM_026602///NM_028410///NM_029752///NM_015796///NM_177310///NM_145150///NM_027415///NM_016809///NM_026392///NM_177359///NM_029816///NM_011742///NM_177192///NM_177389///NM_145077///NM_177681	14153 chr8:111643443-111671008 NM_001037665///25683 chr16:91485215-91510522 NM_010508///1498 chr1:180851151-180868114 NM_145943///17744 chr10:76459567-76469114 NM_172550///19509 chr11:73047867-73083579 NM_025818///5113 chr3:103171711-103179154 NM_026602///12033 chr7:98703363-98718061 NM_028410///8522 chr5:125441568-125460885 NM_029752///11190 chr7:28716790-28738140 NM_015796///24357 chr15:8140018…
CUST_16625_PI428753551	seq5869	NM_145820///NM_183185///NM_011077///NM_001081746///NM_001142411///NM_001081499///NM_007525///NM_001143689///NM_001013777///NM_177722///NM_013848///NM_028595///NM_029404///NM_080450///NM_001013779///NM_001080743///NM_172678///NM_009177	4534 chr3:66054826-66296819 NM_145820///16154 chrX:21079150-21089229 NM_183185///17048 chrX:157162075-157415286 NM_011077///608 chr1:85199611-85213762 NM_001081746///3538 chr2:150218099-150244874 NM_001142411///16912 chrX:139684996-139754218 NM_001081499///462 chr1:71027535-71102972 NM_007525///26575 chr17:35379617-35384674 NM_001143689///22957 chr14:33967070-33978764 NM_001013777///37 chr1:99086…
CUST_77457_PI428753551	seq27148	NM_001024604	22928 chr14:31700015-31830415 NM_001024604
CUST_62757_PI428753551	seq21957	NM_001161800///NM_010508///NM_153167///NM_027134///NM_019459///NM_023585///NM_026366///NM_013612///NM_001033394///NM_020273///NM_018878///NM_001159331///NM_001167767///NM_030116///NM_013507///NM_001205068///NM_172401///NM_033606///NM_001159351///NM_198619///NM_001040131///NM_027193///NM_001163996///NM_030250///NM_001253814///NM_146064///NM_027922///NM_173862///NM_001033041///NM_009924///NM_172833…	7420 chr5:24100590-24161231 NM_001161800///25683 chr16:91485215-91510522 NM_010508///5903 chr4:45342101-45379722 NM_153167///15234 chr9:65435782-65453054 NM_027134///11267 chr7:30460058-30488609 NM_019459///24985 chr16:15550986-15594518 NM_023585///25617 chr16:87354185-87368649 NM_026366///500 chr1:74375203-74386051 NM_013612///7254 chr4:155781591-155785874 NM_001033394///6745 chr4:132221025-1322…
CUST_25319_PI428753551	seq8926	NM_144804	2954 chr2:104721787-104742801 NM_144804
CUST_18388_PI428753551	seq6484	NM_080640	23903 chr15:38933909-38951264 NM_080640
CUST_28039_PI428753551	seq9867	NM_001160151///NM_001038641///NM_025534///NM_172587///NM_007770///NM_001243903///NM_001164643///NM_183148///NM_009874///NM_001160152///NM_001122989///NM_001037757///NM_026833///NM_013552///NM_001160150///NM_001113330///NM_172861	28989 chr3:113279837-113291449 NM_001160151///3444 chr2:136899351-137069778 NM_001038641///14405 chr9:13246979-13292353 NM_025534///22312 chr13:64192545-64274988 NM_172587///10811 chr7:15865947-15879955 NM_007770///4037 chr2:177759288-177773275 NM_001243903///24056 chr15:72993817-73061204 NM_001164643///6943 chr4:139530548-139620382 NM_183148///22594 chr13:100697025-100730942 NM_009874///28991 ch…
CUST_17554_PI428753551	seq6194	NM_145577	10697 chr7:7202122-7209998 NM_145577
CUST_20416_PI428753551	seq7190	NM_025478	27745 chr18:58659482-58679570 NM_025478
CUST_32495_PI428753551	seq11398	NM_001172097///NM_001172096///NM_030197	28950 chr19:60524696-60581023 NM_001172097///28952 chr19:60524696-60581023 NM_001172096///28951 chr19:60524696-60581023 NM_030197
CUST_24498_PI428753551	seq8638	NM_001101478///NM_001271372///NM_026701///NM_206534///NM_145378///NM_144886///NM_030116///NM_025818///NM_207653///NM_177359///NM_013612///NM_016809///NM_008081///NM_199038///NM_033325///NM_133208///NM_172401///NM_028527///NM_177366///NM_001079876///NM_019459///NM_146114///NM_001271374///NM_026511///NM_001252288///NM_001252587///NM_198616///NM_053161///NM_145497///NM_001012309///NM_010508///NM_025…	4349 chr3:36151080-36170341 NM_001101478///20359 chr11:106751226-106767765 NM_001271372///17626 chr10:63061617-63077536 NM_026701///21153 chr12:76765573-76783178 NM_206534///3141 chr2:120033433-120043032 NM_145378///2080 chr2:31670737-31681307 NM_144886///4909 chr3:94443336-94448708 NM_030116///19509 chr11:73047867-73083579 NM_025818///354 chr1:58713286-58758882 NM_207653///26389 chr17:32817204-3…
CUST_44851_PI428753551	seq15749	NM_001177513///NM_001177964///NM_146002///NM_001033790///NM_008442	28960 chr19:61174686-61176309 NM_001177513///20861 chr12:28437795-28548337 NM_001177964///8633 chr5:135632654-135646376 NM_146002///6254 chr4:101834969-101844022 NM_001033790///22631 chr13:106960585-107022114 NM_008442
CUST_93096_PI428753551	seq32461	NM_183406///NM_183405	10619 chr7:4751795-4752902 NM_183406///10618 chr7:4751794-4753094 NM_183405
CUST_69851_PI428753551	seq24433	NM_028993///NM_011505///NM_001113553///NM_029432///NM_033477///NM_025681///NM_026282///NM_009054///NM_177186///NM_001013371///NM_212445///NM_177229///NM_021303///NM_011083///NM_133187///NM_183201///NM_172510///NM_172161///NM_177547///NM_001162932///NM_018804///NM_001024717///NM_001081087///NM_011794///NM_197940///NM_146157///NM_001164472///NM_172550///NM_177366///NM_001081221///NM_181315///NM_020…	13565 chr8:70016123-70042734 NM_028993///19881 chr11:90476493-90638108 NM_011505///9961 chr6:113638467-113695027 NM_001113553///3367 chr2:130707853-130840110 NM_029432///26555 chr17:35126402-35128855 NM_033477///25945 chr17:17402686-17459388 NM_025681///14564 chr9:21755442-21760286 NM_026282///21740 chr13:21179931-21194723 NM_009054///7240 chr4:155601416-155623340 NM_177186///25319 chr16:35926515…
CUST_86086_PI428753551	seq30079	NM_013552///NM_026234	18836 chr11:40701388-40733437 NM_013552///1395 chr1:172376531-172384099 NM_026234
CUST_76962_PI428753551	seq26969	NM_178446///NM_001127382///NM_139065	7792 chr5:66016557-66150968 NM_178446///7793 chr5:66016557-66151924 NM_001127382///7794 chr5:66016557-66098178 NM_139065
CUST_92747_PI428753551	seq32345	NM_028505///NM_001163427	9696 chr6:85446785-85451302 NM_028505///9698 chr6:85446785-85451302 NM_001163427
CUST_35487_PI428753551	seq12448	NM_001012309///NM_019459///NM_207653///NM_026511///NM_010956///NM_015796///NM_001167767///NM_146114///NM_030147///NM_008207///NM_001040131///NM_145495///NM_177681///NM_001205371///NM_001142963///NM_177054///NM_009671///NM_001001321///NM_027193///NM_030116///NM_183201///NM_001205369///NM_001170849///NM_001079876///NM_008081///NM_145378///NM_172421///NM_145150///NM_144886///NM_001252287///NM_001081…	19619 chr11:77044292-77078435 NM_001012309///11267 chr7:30460058-30488609 NM_019459///354 chr1:58713286-58758882 NM_207653///21580 chr12:111713269-111734224 NM_026511///18637 chr11:6291597-6359094 NM_010956///11190 chr7:28716790-28738140 NM_015796///20762 chr12:8208127-8285759 NM_001167767///1639 chr2:3424131-3455354 NM_146114///27485 chr18:34598615-34624810 NM_030147///26626 chr17:36005695-36020…
CUST_57687_PI428753551	seq20206	NM_026366///NM_001033041///NM_030152///NM_001205371///NM_001033394///NM_177054///NM_001005916///NM_001159331///NM_001162932///NM_001164636///NM_001113386///NM_001172147///NM_030250///NM_033606///NM_027922///NM_153586///NM_013507///NM_019459///NM_009671///NM_194341///NM_177394///NM_026448///NM_153065///NM_033325///NM_177192///NM_177681///NM_027519///NM_172462///NM_027193///NM_001079876///NM_146069…	25617 chr16:87354185-87368649 NM_026366///888 chr1:127729413-127767564 NM_001033041///14010 chr8:105276447-105281939 NM_030152///3203 chr2:121867705-121936207 NM_001205371///7254 chr4:155781591-155785874 NM_001033394///3199 chr2:121866970-121936207 NM_177054///26230 chr17:26973179-26976203 NM_001005916///25616 chr16:87354185-87368649 NM_001159331///24938 chr16:10835059-10843235 NM_001162932///206…
CUST_93624_PI428753551	seq32642	NM_001161724///NM_010562	12313 chr7:105736590-105742925 NM_001161724///12314 chr7:105736725-105742925 NM_010562
CUST_82548_PI428753551	seq28885	NM_022435	2409 chr2:70474923-70477726 NM_022435
CUST_15218_PI428753551	seq5382	NM_001128171///NM_008622///NM_018823///NM_011195///NM_001160359///NM_008155///NM_011079///NM_138582///NM_030131///NM_001163848///NM_175523///NM_021402///NM_001007581///NM_170758///NM_133957///NM_026445///NM_025952///NM_001163853///NM_016963///NM_001081346///NM_145427///NM_001163851///NM_001163852///NM_175421///NM_026045///NM_026465///NM_181048///NM_001163850///NM_008812///NM_001190409///NM_177692…	13866 chr8:88697028-88751945 NM_001128171///7531 chr5:31140661-31154242 NM_008622///14090 chr8:107293470-107379517 NM_018823///26851 chr17:46755663-46763712 NM_011195///1616 chr1:193173577-193177832 NM_001160359///11351 chr7:34201327-34230305 NM_008155///8551 chr5:129863435-129879083 NM_011079///26534 chr17:35016579-35026741 NM_138582///1506 chr1:181150931-181168994 NM_030131///26067 chr17:241754…
CUST_75424_PI428753551	seq26419	NM_080436	18387 chr10:127759763-127768299 NM_080436
CUST_51583_PI428753551	seq18102	NM_029436	25101 chr16:20097554-20127744 NM_029436
CUST_5314_PI428753551	seq1874	NM_001113395///NM_026627///NM_001085517	29177 chrY:2720339-2720674 NM_001113395///1750 chr2:17996422-17996946 NM_026627///16073 chrX:9571960-9572391 NM_001085517
CUST_24369_PI428753551	seq8592	NM_001033713	11754 chr7:67233827-67372858 NM_001033713
CUST_21362_PI428753551	seq7521	NM_001034862///NM_018804///NM_177229///NM_001198570///NM_027475///NM_009086///NM_011798///NM_010195///NM_024182///NM_001163847///NM_008566///NM_025391///NM_001163276///NM_198654///NM_001048175///NM_001013371///NM_029407///NM_001114879///NM_001010833///NM_198127///NM_011977///NM_001025103///NM_001024856///NM_021303///NM_011241///NM_019797///NM_001083114///NM_001165930///NM_177811///NM_080788///NM_…	13151 chr8:14027565-14090327 NM_001034862///4731 chr3:88744701-88772599 NM_018804///19249 chr11:62401377-62457332 NM_177229///386 chr1:60409619-60481163 NM_001198570///22781 chr14:20319859-20348121 NM_027475///3316 chr2:129100996-129126595 NM_009086///15953 chr9:123852315-123862029 NM_011798///18232 chr10:115450314-115587780 NM_010195///27340 chr18:12128850-12157367 NM_024182///26064 chr17:241754…
CUST_12073_PI428753551	seq4257	NM_027002///NM_027101	27438 chr18:31789159-31796642 NM_027002///27439 chr18:31789176-31796701 NM_027101
CUST_91391_PI428753551	seq31885	NM_026647	6121 chr4:82798738-82859661 NM_026647
CUST_79210_PI428753551	seq27746	NM_021324///NM_018804///NM_021534///NM_001253747///NM_001082553///NM_001253739///NM_001001454///NM_001024717///NM_025884///NM_023200///NM_028945///NM_001003717///NM_001025602///NM_001025103///NM_007440///NM_019494///NM_001013028///NM_001177595///NM_001145804///NM_001177594///NM_011505///NM_001114879///NM_019505///NM_009086///NM_201607///NM_175518///NM_001253753///NM_001253737///NM_001162923///NM_…	10588 chr7:4119533-4136241 NM_021324///4731 chr3:88744701-88772599 NM_018804///3665 chr2:154587044-154603673 NM_021534///13048 chr8:3681737-3694174 NM_001253747///27864 chr18:69979131-70141590 NM_001082553///13049 chr8:3681737-3690390 NM_001253739///10590 chr7:4119533-4136241 NM_001001454///28096 chr19:5298331-5308739 NM_001024717///19729 chr11:82764345-82767622 NM_025884///764 chr1:93343645-9336…
CUST_72299_PI428753551	seq25296	NM_001034906///NM_001141975///NM_001177568///NM_001141978///NM_001141976///NM_001141977///NM_174847///NM_026276///NM_007646///NM_028109///NM_001013811	15443 chr9:88581036-88588819 NM_001034906///3607 chr2:152847964-152895321 NM_001141975///4035 chr2:177464742-177479194 NM_001177568///3605 chr2:152847964-152895321 NM_001141978///3606 chr2:152847964-152895321 NM_001141976///3608 chr2:152847964-152895321 NM_001141977///25789 chr16:97855209-97922633 NM_174847///14365 chr9:4294793-4309494 NM_026276///7692 chr5:43868827-43912374 NM_007646///3604 chr2…
CUST_59193_PI428753551	seq20724	NM_139309///NM_009008///NM_001170982///NM_011266///NM_009634///NM_001025589///NM_145506///NM_029779///NM_001077359///NM_001170983///NM_153091///NM_018878///NM_144959///NM_177357///NM_172567///NM_001170984///NM_025430///NM_008093///NM_023635///NM_025836///NM_016884///NM_001253703///NM_019834///NM_001077360///NM_001170981///NM_026000///NM_153422///NM_001008421///NM_029722///NM_019820///NM_172903///…	5975 chr4:53714182-53763271 NM_139309///24263 chr15:78559169-78572783 NM_009008///23162 chr14:52073380-52104028 NM_001170982///13570 chr8:70130806-70139197 NM_011266///24349 chr15:80948519-80969373 NM_009634///13571 chr8:70130806-70139197 NM_001025589///851 chr1:119545033-119649000 NM_145506///25016 chr16:17139064-17144423 NM_029779///8306 chr5:114727408-114773492 NM_001077359///23161 chr14:52073…
CUST_88233_PI428753551	seq30812	NM_029787	24419 chr15:83153501-83172208 NM_029787
CUST_73101_PI428753551	seq25586	NM_178610///NM_001165929///NM_177625///NM_021883///NM_147100///NM_008317///NM_019866///NM_027120///NM_028611///NM_178599///NM_011667///NM_001008421///NM_029722///NM_203319///NM_001252663///NM_009739///NM_011882///NM_001170488///NM_133669///NM_017375///NM_172612///NM_009793///NM_001252666///NM_021041///NM_025479///NM_177359///NM_177766///NM_007796///NM_015769///NM_027355///NM_178872///NM_080450///…	18217 chr10:111972695-111988430 NM_178610///26183 chr17:25786580-25790513 NM_001165929///23106 chr14:50775450-50785518 NM_177625///5913 chr4:46039222-46116032 NM_021883///12199 chr7:103550368-103555504 NM_147100///15648 chr9:107576952-107580133 NM_008317///11486 chr7:44525995-44532071 NM_019866///17957 chr10:81198170-81202037 NM_027120///27156 chr17:78937135-78948052 NM_028611///7826 chr5:7215700…
CUST_42594_PI428753551	seq14954	NM_012027///NM_001162999///NM_203319///NM_172567///NM_178610///NM_009359///NM_025283///NM_010740///NM_177323///NM_025475///NM_019820///NM_009523///NM_011995///NM_001168600///NM_007473///NM_025836///NM_001243118///NM_172493///NM_001110337///NM_146253///NM_018878///NM_178020///NM_009739///NM_001159351///NM_001122596///NM_025430///NM_028815///NM_001252651///NM_001033337///NM_175731///NM_010175///NM_…	19173 chr11:59662495-59780860 NM_012027///4583 chr3:79455971-79567679 NM_001162999///8521 chr5:125414404-125434048 NM_203319///20321 chr11:105126425-105141146 NM_172567///18217 chr10:111972695-111988430 NM_178610///15308 chr9:72458055-72491959 NM_009359///311 chr1:55131245-55154899 NM_025283///3519 chr2:148436651-148443535 NM_010740///7413 chr5:23787744-23820369 NM_177323///3166 chr2:120609436-12…
CUST_57271_PI428753551	seq20062	NM_025299///NM_133767///NM_134164///NM_178599///NM_001159351///NM_001038593///NM_001200002///NM_008992///NM_001161413///NM_025283///NM_001039080///NM_177692///NM_009874///NM_175550///NM_021042///NM_001038592///NM_177625///NM_001033128///NM_138655///NM_025475///NM_028611///NM_025962///NM_018878///NM_177351///NM_011995///NM_001012434///NM_001170488///NM_010934///NM_028150///NM_009523///NM_019711///…	27936 chr18:80206798-80225851 NM_025299///18767 chr11:29526457-29545255 NM_133767///28060 chr19:4445908-4477143 NM_134164///7826 chr5:72157000-72168183 NM_178599///24986 chr16:15550986-15594518 NM_001159351///1087 chr1:143739349-143749678 NM_001038593///15820 chr9:114401095-114411201 NM_001200002///21263 chr12:84602531-84617466 NM_008992///28261 chr19:8706882-8723369 NM_001161413///311 chr1:55131…
CUST_79868_PI428753551	seq27971	NM_054064///NM_001166029///NM_001033378///NM_001168224///NM_153511	10862 chr7:17203477-17215756 NM_054064///7231 chr4:155409190-155421996 NM_001166029///13023 chr8:3353415-3390299 NM_001033378///10264 chr6:128971160-128984707 NM_001168224///1811 chr2:24186476-24193567 NM_153511
CUST_22768_PI428753551	seq8014	NM_029839///NM_023200///NM_173186///NM_018804///NM_172843///NM_172765///NM_153600///NM_028945///NM_198024///NM_024201///NM_011154///NM_177811///NM_001040682///NM_001040026///NM_011794///NM_010195///NM_001113553///NM_007896///NM_001109661///NM_019940///NM_028876///NM_001163847///NM_001164791///NM_010508///NM_019797///NM_033477///NM_001039200///NM_024182///NM_001134717///NM_008566///NM_001012273///…	28921 chr19:57452906-57488908 NM_029839///764 chr1:93343645-93367618 NM_023200///26066 chr17:24175431-24205562 NM_173186///4731 chr3:88744701-88772599 NM_018804///1164 chr1:156035664-156068859 NM_172843///14643 chr9:31030644-31075885 NM_172765///9190 chr6:38381524-38427647 NM_153600///22875 chr14:27428847-27483554 NM_028945///23764 chr15:9055682-9067333 NM_198024///22415 chr13:74350317-74359668 N…
CUST_71637_PI428753551	seq25064	NM_013720///NM_025681///NM_001198570///NM_001012273///NM_029679///NM_172765///NM_019737///NM_001170907///NM_008044///NM_028758///NM_011794///NM_015822///NM_027935///NM_175294///NM_025391///NM_201607///NM_008064///NM_009398///NM_018804///NM_001034862///NM_011977///NM_001162932///NM_001159324///NM_054096///NM_173441///NM_001033042///NM_001013371///NM_009054///NM_026490///NM_001013028///NM_029001///…	3137 chr2:119897228-119969581 NM_013720///25945 chr17:17402686-17459388 NM_025681///386 chr1:60409619-60481163 NM_001198570///20580 chr11:117849237-117855743 NM_001012273///21875 chr13:24638648-24733806 NM_029679///14643 chr9:31030644-31075885 NM_172765///27387 chr18:20684599-20746404 NM_019737///15241 chr9:65828926-65885173 NM_001170907///28513 chr19:24261453-24280586 NM_008044///12550 chr7:1219…
CUST_15826_PI428753551	seq5591	NM_001114595///NM_175204///NM_009592///NM_022323///NM_025927///NM_029886///NM_001145857///NM_029084///NM_173186///NM_134251///NM_173369///NM_026465///NM_138582///NM_146255///NM_009661///NM_010870///NM_053252///NM_197996///NM_001167889///NM_013745///NM_001170567///NM_008155///NM_001142937///NM_001163850///NM_001025426///NM_178405///NM_144826///NM_001195348///NM_016979///NM_019519///NM_001039158///…	28141 chr19:5707374-5726317 NM_001114595///23203 chr14:54625310-54629556 NM_175204///16717 chrX:104280565-104413846 NM_009592///21410 chr12:102739830-102743661 NM_022323///20005 chr11:97315716-97329920 NM_025927///12788 chr7:137375569-137410756 NM_029886///2833 chr2:91457531-91479287 NM_001145857///1404 chr1:172581377-172590568 NM_029084///26066 chr17:24175431-24205562 NM_173186///25295 chr16:335…
CUST_39311_PI428753551	seq13807	NM_001159543///NM_010074	2356 chr2:62333223-62412231 NM_001159543///2355 chr2:62330073-62412231 NM_010074
CUST_8593_PI428753551	seq3039	NM_007936	565 chr1:77367185-77515088 NM_007936
CUST_94586_PI428753551	seq32969	NM_001145947///NM_011792	14930 chr9:45838529-45862484 NM_001145947///14931 chr9:45838529-45862484 NM_011792
CUST_28143_PI428753551	seq9904	NM_001045483///NM_027115	12793 chr7:138835818-138846267 NM_001045483///12792 chr7:138835818-138846267 NM_027115
CUST_61278_PI428753551	seq21442	NM_019747///NM_027435///NM_144809///NM_001081081///NM_026557///NM_177081///NM_181278///NM_007789///NM_025475///NM_175523///NM_198110///NM_007780///NM_019820///NM_198619///NM_001160370///NM_201245///NM_010774///NM_001007570///NM_001164231///NM_177625///NM_001033237///NM_023585///NM_175331///NM_011338///NM_001146005///NM_001010826///NM_009261///NM_009008///NM_001013786///NM_001093760///NM_001081387…	8721 chr5:138139702-138155744 NM_019747///23987 chr15:58094047-58135082 NM_027435///25937 chr17:15543079-15563323 NM_144809///282 chr1:52163450-52233232 NM_001081081///7998 chr5:91948904-91963068 NM_026557///1008 chr1:135132725-135145320 NM_177081///22205 chr13:55693124-55703500 NM_181278///13569 chr8:70093085-70120844 NM_007789///3166 chr2:120609436-120620818 NM_025475///9476 chr6:57506502-57535…
CUST_10650_PI428753551	seq3755	NM_007869	1761 chr2:18213751-18392830 NM_007869
CUST_42834_PI428753551	seq15040	NM_011077///NM_001080743///NM_183027///NM_145820///NM_177722///NM_080450///NM_001081746///NM_028595///NM_001204915///NM_183185///NM_001013777///NM_172678///NM_021288///NM_001143689///NM_173740///NM_001081499///NM_001142411///NM_007525///NM_178606///NM_009177	17048 chrX:157162075-157415286 NM_011077///7613 chr5:34660379-34701088 NM_001080743///578 chr1:79606876-79671972 NM_183027///4534 chr3:66054826-66296819 NM_145820///37 chr1:9908638-9940954 NM_177722///8710 chr5:137953809-137962959 NM_080450///608 chr1:85199611-85213762 NM_001081746///28362 chr19:11469368-11482196 NM_028595///17641 chr10:67009189-67096988 NM_001204915///16154 chrX:21079150-2108922…
CUST_59508_PI428753551	seq20831	NM_019747///NM_020273///NM_176842///NM_001037713///NM_008207///NM_011995///NM_011661///NM_026511///NM_145958///NM_001165980///NM_001163996///NM_001079876///NM_173033///NM_016720///NM_029748///NM_009523///NM_001013786///NM_183201///NM_025879///NM_001205370///NM_001252587///NM_001252287///NM_001271374///NM_001081387///NM_026785///NM_010956///NM_026602///NM_133767///NM_025299///NM_172550///NM_021883…	8721 chr5:138139702-138155744 NM_019747///6745 chr4:132221025-132261549 NM_020273///9714 chr6:85915719-85930284 NM_176842///19492 chr11:72301629-72313733 NM_001037713///26626 chr17:36005695-36020560 NM_008207///7355 chr5:14514918-14863459 NM_011995///11946 chr7:87427405-87493411 NM_011661///21580 chr12:111713269-111734224 NM_026511///9455 chr6:56777525-56797813 NM_145958///2421 chr2:71055744-7109…
CUST_55974_PI428753551	seq19614	NM_172678///NM_021288///NM_177722///NM_001142411///NM_080450///NM_029404	4348 chr3:36066000-36092857 NM_172678///7490 chr5:30058200-30073625 NM_021288///37 chr1:9908638-9940954 NM_177722///3538 chr2:150218099-150244874 NM_001142411///8710 chr5:137953809-137962959 NM_080450///9002 chr6:11925881-12012096 NM_029404
CUST_68587_PI428753551	seq23986	NM_001033435///NM_026209///NM_199038///NM_177351///NM_001012309///NM_001079876///NM_009634///NM_194341///NM_001205371///NM_028102///NM_019774///NM_172725///NM_009909///NM_001100116///NM_145495///NM_206534///NM_011338///NM_001101478///NM_007389///NM_175308///NM_009671///NM_203319///NM_198616///NM_001205370///NM_178620///NM_001252287///NM_001122899///NM_028527///NM_001271373///NM_008207///NM_001030…	20362 chr11:106751226-106767765 NM_001033435///22777 chr14:20075636-20083172 NM_026209///3201 chr2:121866970-121936207 NM_199038///15044 chr9:54917290-54949924 NM_177351///19619 chr11:77044292-77078435 NM_001012309///18080 chr10:89408823-89443967 NM_001079876///24349 chr15:80948519-80969373 NM_009634///19779 chr11:83964471-84042079 NM_194341///3203 chr2:121867705-121936207 NM_001205371///13289 ch…
CUST_24198_PI428753551	seq8532	NM_001161422///NM_025864///NM_145391///NM_001136067///NM_199007///NM_153089///NM_016979///NM_177670///NM_001170884///NM_001161832///NM_011079///NM_026346///NM_026445///NM_001081363///NM_010398///NM_027314///NM_178590///NM_001159662///NM_008326///NM_001029982///NM_001161423///NM_013534///NM_010547///NM_177846///NM_028203///NM_001081326///NM_001161424///NM_146115///NM_001161421///NM_145427///NM_177…	16509 chrX:74429315-74453778 NM_001161422///1591 chr1:191325965-191352925 NM_025864///10198 chr6:125224212-125231860 NM_145391///16508 chrX:74424612-74453778 NM_001136067///335 chr1:57995974-58026277 NM_199007///3778 chr2:158666733-158766334 NM_153089///16542 chrX:77762030-77795960 NM_016979///6427 chr4:116551528-116555943 NM_177670///15451 chr9:89084624-89092835 NM_001170884///25858 chr17:837239…
CUST_58215_PI428753551	seq20388	NM_177670///NM_001159351///NM_177192///NM_016877///NM_001145955///NM_001033394///NM_013612///NM_001033041///NM_001112697///NM_001164411///NM_001013381///NM_146228///NM_001142943///NM_026154///NM_007698///NM_001146059///NM_027134///NM_001271018///NM_030250///NM_009457///NM_023585///NM_001146060///NM_001045542///NM_001159331///NM_025875///NM_009924///NM_178027///NM_013507///NM_001164412///NM_001163…	6427 chr4:116551528-116555943 NM_177670///24986 chr16:15550986-15594518 NM_001159351///10540 chr6:148988069-149101680 NM_177192///9168 chr6:35042707-35133737 NM_016877///6797 chr4:133661425-133672647 NM_001145955///7254 chr4:155781591-155785874 NM_001033394///500 chr1:74375203-74386051 NM_013612///888 chr1:127729413-127767564 NM_001033041///28260 chr19:8664005-8683602 NM_001112697///9167 chr6:350…
CUST_76671_PI428753551	seq26862	NM_175389///NM_001111279///NM_145152///NM_007896///NM_175294///NM_009823///NM_001013028///NM_153588///NM_025884///NM_007608///NM_027446///NM_001040026///NM_001163741///NM_019788///NM_008992///NM_001109765///NM_001048175///NM_001122667///NM_183283///NM_001163276///NM_029885///NM_144842///NM_001177594///NM_001001454///NM_177663///NM_175518///NM_177229///NM_013659///NM_023200///NM_172512///NM_020275…	5438 chr3:138143538-138159820 NM_175389///579 chr1:79702262-79761769 NM_001111279///17784 chr10:77897576-77902536 NM_145152///3640 chr2:153741287-153773314 NM_007896///937 chr1:131910458-131936321 NM_175294///3659 chr2:154436484-154539356 NM_009823///18028 chr10:85102627-85117747 NM_001013028///24960 chr16:13358421-13417529 NM_153588///19729 chr11:82764345-82767622 NM_025884///14248 chr8:12191613…
CUST_8724_PI428753551	seq3087	NM_001100591	2231 chr2:37370071-37422903 NM_001100591
CUST_31117_PI428753551	seq10919	NM_001034900///NM_025475///NM_026283///NM_009523///NM_019682///NM_010774///NM_001112731///NM_019774///NM_175213///NM_010937///NM_080450///NM_026480///NM_172903///NM_178020///NM_001038592///NM_025879///NM_025958///NM_177776///NM_021883///NM_008078///NM_176912///NM_011995///NM_009261///NM_025962///NM_001081081///NM_175731///NM_001162999///NM_133358///NM_173441///NM_023585///NM_010590///NM_001009949…	3542 chr2:150470991-150485063 NM_001034900///3166 chr2:120609436-120620818 NM_025475///22820 chr14:21750531-21798725 NM_026283///6886 chr4:137277635-137299501 NM_009523///8327 chr5:115297110-115300990 NM_019682///9995 chr6:115840697-115853341 NM_010774///11147 chr7:27689340-27706482 NM_001112731///26367 chr17:32303676-32321153 NM_019774///15398 chr9:81863744-82027491 NM_175213///5110 chr3:1030582…
CUST_64812_PI428753551	seq22678	NM_016662	22182 chr13:55325168-55329730 NM_016662
CUST_34188_PI428753551	seq11988	NM_177093///NM_175389///NM_001164791///NM_019737///NM_148944	25362 chr16:37868400-37888857 NM_177093///5438 chr3:138143538-138159820 NM_175389///2446 chr2:72285701-72407501 NM_001164791///27387 chr18:20684599-20746404 NM_019737///15049 chr9:55028156-55048544 NM_148944
CUST_67301_PI428753551	seq23543	NM_001077265///NM_001077267///NM_001077266///NM_007516	8060 chr5:99955936-99978938 NM_001077265///8062 chr5:99955936-99978938 NM_001077267///8059 chr5:99955936-99978938 NM_001077266///8061 chr5:99955936-99978938 NM_007516
CUST_72602_PI428753551	seq25401	NM_001220498///NM_001220497///NM_027510///NM_001166646///NM_029181///NM_001166601	16336 chrX:55430235-55446892 NM_001220498///16337 chrX:55551596-55568457 NM_001220497///16338 chrX:56136572-56153496 NM_027510///29152 chrX:54532771-54548013 NM_001166646///16335 chrX:55226876-55243736 NM_029181///29151 chrX:54531208-54548013 NM_001166601
CUST_70983_PI428753551	seq24834	NM_026127	22699 chr13:119462759-119486117 NM_026127
CUST_68154_PI428753551	seq23837	NM_026793	17182 chr10:5593728-5606791 NM_026793
CUST_51876_PI428753551	seq18201	NM_001142411///NM_172678///NM_021288///NM_001080743///NM_001081499///NM_029404///NM_145820///NM_133800///NM_001081746///NM_173740///NM_001143689///NM_009177///NM_028595///NM_007525///NM_177722///NM_183185///NM_001013777///NM_080450	3538 chr2:150218099-150244874 NM_001142411///4348 chr3:36066000-36092857 NM_172678///7490 chr5:30058200-30073625 NM_021288///7613 chr5:34660379-34701088 NM_001080743///16912 chrX:139684996-139754218 NM_001081499///9002 chr6:11925881-12012096 NM_029404///4534 chr3:66054826-66296819 NM_145820///24274 chr15:78934933-78941910 NM_133800///608 chr1:85199611-85213762 NM_001081746///16119 chrX:16619698-1…
CUST_47231_PI428753551	seq16589	NM_201373///NM_153134	8672 chr5:137111286-137116207 NM_201373///11023 chr7:24530648-24538600 NM_153134
CUST_26385_PI428753551	seq9295	NM_001134465///NM_001080743///NM_001253737///NM_001145804///NM_019505///NM_175558///NM_001177845///NM_181315///NM_025533///NM_172550///NM_133218///NM_011798///NM_134141///NM_028945///NM_001177847///NM_145822///NM_001014761///NM_001165930///NM_201607///NM_175489///NM_001025602///NM_028758///NM_025929///NM_026263///NM_001048175///NM_001166364///NM_011154///NM_010880///NM_007922///NM_027534///NM_133…	22865 chr14:26579550-26632099 NM_001134465///7613 chr5:34660379-34701088 NM_001080743///13047 chr8:3681737-3690861 NM_001253737///936 chr1:131910458-131936321 NM_001145804///19872 chr11:89037582-89060748 NM_019505///10769 chr7:12977848-12985716 NM_175558///14673 chr9:35184391-35200291 NM_001177845///17097 chrX:163976822-164028010 NM_181315///11528 chr7:45062429-45078503 NM_025533///17744 chr10:76…
CUST_91066_PI428753551	seq31776	NM_001110505///NM_007446///NM_026043///NM_001038696	5272 chr3:113555952-113577750 NM_001110505///5271 chr3:113555952-113574762 NM_007446///5273 chr3:113605067-113630149 NM_026043///5274 chr3:113605067-113630149 NM_001038696
CUST_146_PI428753551	seq52	NM_013924///NM_001081094///NM_008975///NM_001043317///NM_001166390///NM_001166388///NM_009845///NM_001166389///NM_153408///NM_001271356///NM_026127///NM_183104///NM_001162965///NM_177670///NM_001271357///NM_198030///NM_146018///NM_133837///NM_145972///NM_015794	21825 chr13:23418361-23423866 NM_013924///5496 chr3:145576208-145605245 NM_001081094///24068 chr15:73748026-73758766 NM_008975///11306 chr7:30865404-30880342 NM_001043317///24065 chr15:73723145-73758766 NM_001166390///24067 chr15:73724930-73758766 NM_001166388///11305 chr7:30865404-30879028 NM_009845///24066 chr15:73723145-73758766 NM_001166389///169 chr1:36264602-36273425 NM_153408///19178 chr11…
CUST_25866_PI428753551	seq9117	NM_029748///NM_001033375///NM_001205371///NM_001164531///NM_206534///NM_009909///NM_028150///NM_175493///NM_170758///NM_023585///NM_001159519///NM_001009949///NM_207653///NM_028838///NM_001145930///NM_001122992///NM_001252587///NM_001033435///NM_153510///NM_008207///NM_019747///NM_020273///NM_194341///NM_010956///NM_027355///NM_009671///NM_009793///NM_176842///NM_026701///NM_023505///NM_177359///…	6694 chr4:129600707-129607879 NM_029748///18015 chr10:83543941-83596473 NM_001033375///3203 chr2:121867705-121936207 NM_001205371///28711 chr19:42170567-42194592 NM_001164531///21153 chr12:76765573-76783178 NM_206534///489 chr1:74153994-74161246 NM_009909///7548 chr5:31514569-31526762 NM_028150///21383 chr12:100876682-100908198 NM_175493///20451 chr11:114890041-114904651 NM_170758///24985 chr16:1…
CUST_68653_PI428753551	seq24009	NM_011266///NM_198619///NM_001025589	13570 chr8:70130806-70139197 NM_011266///7072 chr4:147822986-147848375 NM_198619///13571 chr8:70130806-70139197 NM_001025589
CUST_56398_PI428753551	seq19761	NM_001145952///NM_023505///NM_178665///NM_053191///NM_001038594///NM_010880///NM_001145954///NM_177681///NM_026154///NM_011667///NM_001038593///NM_001205242///NM_010576///NM_016809///NM_001038592	25188 chr16:24448091-24992578 NM_001145952///1089 chr1:143739615-143749678 NM_023505///25187 chr16:24393350-24992578 NM_178665///88 chr1:17601901-17630939 NM_053191///1090 chr1:143740447-143749678 NM_001038594///631 chr1:86344719-86359455 NM_010880///25190 chr16:24721855-24992578 NM_001145954///8812 chr5:143235208-143247970 NM_177681///19999 chr11:97041586-97049213 NM_026154///17147 chrY:818713-8…
CUST_57688_PI428753551	seq20207	NM_025789	25842 chr17:7945614-7979556 NM_025789
CUST_74015_PI428753551	seq25918	NM_027412///NM_145360///NM_001039371	28280 chr19:8809075-8819294 NM_027412///21676 chr13:8885606-8892396 NM_145360///5089 chr3:101855771-101924453 NM_001039371
CUST_24393_PI428753551	seq8600	NM_175489///NM_001177595///NM_029001///NM_001163851///NM_001145804///NM_198302///NM_001163848///NM_001168659///NM_053155///NM_054088///NM_001134717///NM_025681///NM_172564///NM_182959///NM_001165930///NM_013659///NM_001198570///NM_001167939///NM_001163852///NM_172843///NM_013671///NM_001163276///NM_028876///NM_173437///NM_018804///NM_029839///NM_008448///NM_153588///NM_011994///NM_007608///NM_080…	18208 chr10:111164802-111297247 NM_175489///8385 chr5:120511192-120534024 NM_001177595///22640 chr13:108214404-108287107 NM_029001///26061 chr17:24175431-24205562 NM_001163851///936 chr1:131910458-131936321 NM_001145804///25576 chr16:75592891-75602825 NM_198302///26067 chr17:24175431-24205562 NM_001163848///22416 chr13:74350317-74359668 NM_001168659///21466 chr12:104763114-104865076 NM_053155///2…
CUST_14971_PI428753551	seq5297	NM_001198570///NM_001198571///NM_001081221///NM_153588///NM_001122667///NM_008839///NM_011241///NM_001146174///NM_198127///NM_011798///NM_133991	386 chr1:60409619-60481163 NM_001198570///385 chr1:60409619-60481163 NM_001198571///22942 chr14:32513521-32580989 NM_001081221///24960 chr16:13358421-13417529 NM_153588///24958 chr16:13256481-13417529 NM_001122667///4314 chr3:32436151-32468486 NM_008839///24364 chr15:81704248-81729919 NM_011241///24363 chr15:81704248-81729919 NM_001146174///384 chr1:60409619-60481163 NM_198127///15953 chr9:123852…
CUST_83930_PI428753551	seq29352	NM_010465	24821 chr15:103009562-103011881 NM_010465
CUST_23635_PI428753551	seq8338	NM_145928	23002 chr14:40906444-40966807 NM_145928
CUST_44414_PI428753551	seq15591	NM_001172062///NM_027400	27826 chr18:65983687-66002635 NM_001172062///27825 chr18:65980739-66002635 NM_027400
CUST_73987_PI428753551	seq25908	NM_183027///NM_001143689///NM_001003666///NM_021288///NM_001081746///NM_009177///NM_001013777	578 chr1:79606876-79671972 NM_183027///26575 chr17:35379617-35384674 NM_001143689///22344 chr13:67292451-67306412 NM_001003666///7490 chr5:30058200-30073625 NM_021288///608 chr1:85199611-85213762 NM_001081746///24042 chr15:67102875-67176882 NM_009177///22957 chr14:33967070-33978764 NM_001013777
CUST_36194_PI428753551	seq12701	NM_177663///NM_198024///NM_029420///NM_001113553///NM_172550///NM_054088///NM_013517///NM_008566///NM_019797///NM_001253746///NM_001145804///NM_177186///NM_011505///NM_173437///NM_198127///NM_001013371///NM_001115130///NM_001134717///NM_029001///NM_011798///NM_015822///NM_001081221///NM_182959///NM_001039200///NM_001109661///NM_001198570///NM_001081087///NM_026263///NM_001164472///NM_008992///NM_…	4681 chr3:87930314-87940686 NM_177663///23764 chr15:9055682-9067333 NM_198024///12609 chr7:126688927-126695783 NM_029420///9961 chr6:113638467-113695027 NM_001113553///17744 chr10:76459567-76469114 NM_172550///24441 chr15:84167816-84189521 NM_054088///13044 chr8:3681737-3694174 NM_013517///13697 chr8:75109528-75128439 NM_008566///15242 chr9:65828926-65908794 NM_019797///13050 chr8:3681737-3690861…
CUST_53696_PI428753551	seq18828	NM_172417	7283 chr4:156215927-156221307 NM_172417
CUST_48311_PI428753551	seq16967	NM_001025103	12916 chr7:141461094-141466602 NM_001025103
CUST_37631_PI428753551	seq13213	NM_001079876///NM_053198///NM_153167///NM_008826///NM_194341///NM_001271372///NM_020273///NM_011503///NM_011661///NM_175226///NM_016858///NM_025391///NM_001271374///NM_145497///NM_177582///NM_001243307///NM_177054///NM_001162932///NM_145378///NM_016785///NM_001142963///NM_016809///NM_027922///NM_009634///NM_027134///NM_001160371///NM_144886///NM_001024726///NM_010282///NM_007389///NM_001122899///…	18080 chr10:89408823-89443967 NM_001079876///28957 chr19:60837277-60861430 NM_053198///5903 chr4:45342101-45379722 NM_153167///17787 chr10:77986949-78009796 NM_008826///19779 chr11:83964471-84042079 NM_194341///20359 chr11:106751226-106767765 NM_001271372///6745 chr4:132221025-132261549 NM_020273///13039 chr8:3631160-3643644 NM_011503///11946 chr7:87427405-87493411 NM_011661///23995 chr15:5888922…
CUST_9864_PI428753551	seq3487	NM_026850	211 chr1:38987814-38997236 NM_026850
CUST_49224_PI428753551	seq17286	NM_001081324	13837 chr8:85636588-85691009 NM_001081324
CUST_29539_PI428753551	seq10383	NM_153510///NM_001252288///NM_010956///NM_001252282///NM_009671///NM_001205371///NM_030116///NM_025875///NM_023045///NM_015796///NM_194341///NM_026209///NM_144886///NM_001253814///NM_008081///NM_001033435///NM_001165980///NM_030147///NM_010380///NM_145497///NM_027922///NM_001102407///NM_019459///NM_026177///NM_010508///NM_001001319///NM_001111107///NM_009909///NM_177054///NM_001033041///NM_172550…	8706 chr5:137821952-137836278 NM_153510///18638 chr11:6292558-6359094 NM_001252288///18637 chr11:6291597-6359094 NM_010956///18634 chr11:6291597-6359094 NM_001252282///19501 chr11:72690002-72772146 NM_009671///3203 chr2:121867705-121936207 NM_001205371///4909 chr3:94443336-94448708 NM_030116///5013 chr3:96629928-96633791 NM_025875///23521 chr14:70654246-70766628 NM_023045///11190 chr7:28716790-28…
CUST_21621_PI428753551	seq7612	NM_177625///NM_176842///NM_011995///NM_023505///NM_001038593///NM_025283///NM_025430///NM_007473///NM_178610///NM_019711///NM_001112731///NM_172903///NM_009523///NM_020570///NM_001093759///NM_145958///NM_138655///NM_194263///NM_198417///NM_027355///NM_133669///NM_001159351///NM_010740///NM_001081008///NM_203319///NM_001160359///NM_001024926///NM_027435///NM_019541///NM_021042///NM_001162932///NM_…	23106 chr14:50775450-50785518 NM_177625///9714 chr6:85915719-85930284 NM_176842///7355 chr5:14514918-14863459 NM_011995///1089 chr1:143739615-143749678 NM_023505///1087 chr1:143739349-143749678 NM_001038593///311 chr1:55131245-55154899 NM_025283///9561 chr6:71812997-71823784 NM_025430///5784 chr4:41033074-41048136 NM_007473///18217 chr10:111972695-111988430 NM_178610///18403 chr10:128129470-12817…
CUST_78760_PI428753551	seq27596	NM_178870	19272 chr11:64435332-64522835 NM_178870
CUST_41441_PI428753551	seq14547	NM_026165	27434 chr18:31580168-31609902 NM_026165
CUST_95106_PI428753551	seq33145	NM_001166650///NM_001166648///NM_001166649///NM_153532	16278 chrX:48541626-48591761 NM_001166650///16277 chrX:48541626-48594373 NM_001166648///16276 chrX:48541626-48594452 NM_001166649///16279 chrX:48541626-48592133 NM_153532
CUST_12731_PI428753551	seq4490	NM_008997///NM_008577///NM_001243119///NM_173033///NM_001243118///NM_008078///NM_008317///NM_176842///NM_001081253///NM_138655///NM_001161413///NM_011541///NM_010175///NM_019711///NM_025430///NM_133358///NM_177319///NM_007789///NM_007782///NM_177776///NM_172567///NM_010740///NM_028611///NM_026719///NM_011995///NM_001159519///NM_203319///NM_001159351///NM_018878///NM_021041///NM_001081081///NM_172…	26427 chr17:33742484-33760486 NM_008997///28262 chr19:8706882-8713897 NM_008577///15959 chr9:124291804-124312694 NM_001243119///5914 chr4:46114746-46138475 NM_173033///15961 chr9:124291804-124312694 NM_001243118///1789 chr2:22622327-22693877 NM_008078///15648 chr9:107576952-107580133 NM_008317///9714 chr6:85915719-85930284 NM_176842///23874 chr15:36150060-36164884 NM_001081253///3339 chr2:1301951…
CUST_64341_PI428753551	seq22518	NM_025311///NM_001270498///NM_001270496	29258 chr14:25923298-25927250 NM_025311///29260 chr14:25923998-25927672 NM_001270498///29259 chr14:25923997-25927161 NM_001270496
CUST_87777_PI428753551	seq30655	NM_001168659///NM_011798///NM_001162932///NM_029885///NM_026263///NM_025675///NM_183283///NM_025533///NM_172550///NM_011977///NM_001163847///NM_001163851///NM_001040026///NM_011994///NM_001024856///NM_024182///NM_011881///NM_177229///NM_009398///NM_177239///NM_025391///NM_177186///NM_013517///NM_028945///NM_029679///NM_001253739///NM_020275///NM_144553///NM_145822///NM_001163276///NM_018804///NM_…	22416 chr13:74350317-74359668 NM_001168659///15953 chr9:123852315-123862029 NM_011798///24938 chr16:10835059-10843235 NM_001162932///4935 chr3:95181766-95217942 NM_029885///8312 chr5:114853714-114883879 NM_026263///3062 chr2:114516418-114654928 NM_025675///25263 chr16:32271609-32274779 NM_183283///11528 chr7:45062429-45078503 NM_025533///17744 chr10:76459567-76469114 NM_172550///13651 chr8:715689…
CUST_89699_PI428753551	seq31311	NM_145152///NM_001177845///NM_001163734///NM_021534///NM_019505///NM_001177846///NM_028876///NM_001253753///NM_024182///NM_001081221///NM_001115130///NM_197940///NM_026282///NM_028593///NM_001167939///NM_001109765///NM_198654///NM_001122667///NM_001170907///NM_030732///NM_029885///NM_001025313///NM_033477///NM_177129///NM_001013028///NM_172765///NM_146062///NM_010508///NM_175518///NM_007896///NM_…	17784 chr10:77897576-77902536 NM_145152///14673 chr9:35184391-35200291 NM_001177845///26361 chr17:32048285-32062862 NM_001163734///3665 chr2:154587044-154603673 NM_021534///19872 chr11:89037582-89060748 NM_019505///14672 chr9:35184391-35199965 NM_001177846///8168 chr5:108121647-108132591 NM_028876///23311 chr14:56790585-56811464 NM_001253753///27340 chr18:12128850-12157367 NM_024182///22942 chr14…
CUST_59684_PI428753551	seq20892	NM_027412///NM_177229///NM_080436///NM_030554///NM_001253752///NM_023200///NM_023220///NM_019505///NM_011397///NM_001001454///NM_019788///NM_007608///NM_011798///NM_001167939///NM_172843///NM_175399///NM_177647///NM_001177594///NM_011732///NM_001013019///NM_001112729///NM_198302///NM_009515///NM_029492///NM_145152///NM_001253753///NM_025681///NM_175198///NM_144927///NM_173437///NM_008044///NM_001…	28280 chr19:8809075-8819294 NM_027412///19249 chr11:62401377-62457332 NM_177229///18387 chr10:127759763-127768299 NM_080436///27865 chr18:69979131-70053369 NM_030554///23312 chr14:56790585-56811716 NM_001253752///764 chr1:93343645-93367618 NM_023200///3272 chr2:126890395-126933235 NM_023220///19872 chr11:89037582-89060748 NM_019505///27506 chr18:35614604-35627227 NM_011397///10590 chr7:4119533-41…
CUST_68301_PI428753551	seq23887	NM_001113515///NM_031163	24616 chr15:97975602-98004724 NM_001113515///24617 chr15:97975602-98004724 NM_031163
CUST_51749_PI428753551	seq18158	NM_177368	18182 chr10:105187664-105574479 NM_177368
CUST_56354_PI428753551	seq19745	NM_178665///NM_001080743///NM_001145954///NM_001013777///NM_183185///NM_001145952	25187 chr16:24393350-24992578 NM_178665///7613 chr5:34660379-34701088 NM_001080743///25190 chr16:24721855-24992578 NM_001145954///22957 chr14:33967070-33978764 NM_001013777///16154 chrX:21079150-21089229 NM_183185///25188 chr16:24448091-24992578 NM_001145952
CUST_26219_PI428753551	seq9238	NM_177319///NM_001168600///NM_025283///NM_026719///NM_001037955///NM_010590///NM_008577///NM_026166///NM_025475///NM_018878///NM_198634///NM_010175///NM_175523///NM_024241///NM_010774///NM_026185///NM_001081253///NM_001081387///NM_026390///NM_023585///NM_172903///NM_001033237///NM_198030///NM_181315///NM_001081057///NM_173421///NM_011882///NM_001161413///NM_001033128///NM_177811///NM_024273///NM_…	28710 chr19:42170567-42194592 NM_177319///16993 chrX:150983133-151017293 NM_001168600///311 chr1:55131245-55154899 NM_025283///128 chr1:24678544-24766301 NM_026719///21936 chr13:30660101-30710459 NM_001037955///23200 chr14:54567469-54577661 NM_010590///28262 chr19:8706882-8713897 NM_008577///18096 chr10:91083039-91098658 NM_026166///3166 chr2:120609436-120620818 NM_025475///7470 chr5:27740665-277…
CUST_2945_PI428753551	seq1040	NM_175356	4923 chr3:94974731-95006843 NM_175356
CUST_72822_PI428753551	seq25484	NM_009918///NM_010876///NM_133721	190 chr1:37219261-37263384 NM_009918///8579 chr5:134220260-134229625 NM_010876///15851 chr9:118606709-118901003 NM_133721
CUST_53856_PI428753551	seq18882	NM_001113553///NM_001025313///NM_029492///NM_026490///NM_175389///NM_207298///NM_001033634///NM_176842///NM_133220///NM_015822///NM_177229///NM_175489///NM_023200///NM_011794///NM_173386///NM_019797///NM_133221///NM_028993///NM_011798///NM_028945///NM_178752///NM_001177594///NM_148944///NM_001033430///NM_001040026///NM_009823///NM_001025103///NM_001163741///NM_001038594///NM_001003717///NM_021303…	9961 chr6:113638467-113695027 NM_001113553///26439 chr17:33919478-33929290 NM_001025313///23332 chr14:57832702-57890262 NM_029492///9626 chr6:81957842-81965949 NM_026490///5438 chr3:138143538-138159820 NM_175389///2019 chr2:29869494-29882840 NM_207298///6325 chr4:108227755-108301090 NM_001033634///9714 chr6:85915719-85930284 NM_176842///34 chr1:9798130-9902568 NM_133220///23637 chr14:103080239-10…
CUST_94448_PI428753551	seq32921	NM_029851	14377 chr9:6928503-7177046 NM_029851
CUST_21525_PI428753551	seq7579	NM_001253743///NM_023434///NM_001115130///NM_028945///NM_172550///NM_001253747///NM_001164791///NM_133221///NM_011232///NM_001163741///NM_025681///NM_201607///NM_027534///NM_001165930///NM_144842///NM_001114879///NM_019505///NM_033606///NM_021534///NM_007646///NM_148944///NM_001253746///NM_001013811///NM_013517///NM_172765///NM_021324///NM_175294///NM_001082553///NM_001163621///NM_029679///NM_023…	13045 chr8:3681737-3694174 NM_001253743///23172 chr14:52279146-52295509 NM_023434///14642 chr9:31030644-31075885 NM_001115130///22875 chr14:27428847-27483554 NM_028945///17744 chr10:76459567-76469114 NM_172550///13048 chr8:3681737-3694174 NM_001253747///2446 chr2:72285701-72407501 NM_001164791///8387 chr5:120511192-120534024 NM_133221///23781 chr15:10486034-10493691 NM_011232///26322 chr17:296959…
CUST_40757_PI428753551	seq14312	NM_010748	21701 chr13:13590409-13777440 NM_010748
CUST_63603_PI428753551	seq22258	NM_001111279///NM_009398///NM_201607///NM_001163847///NM_028593///NM_001177847///NM_001163276///NM_172510///NM_175389///NM_001162932///NM_145822///NM_019797///NM_001025313///NM_053155///NM_177229///NM_001081221///NM_177366///NM_175518///NM_019737///NM_029626///NM_029679///NM_011798///NM_027534///NM_001134717///NM_153588///NM_001198570///NM_026282///NM_009086///NM_198654///NM_001033042///NM_027475…	579 chr1:79702262-79761769 NM_001111279///2291 chr2:52038113-52056681 NM_009398///13612 chr8:70724064-70751176 NM_201607///26064 chr17:24175431-24205562 NM_001163847///2422 chr2:71118054-71142926 NM_028593///14670 chr9:35184391-35199905 NM_001177847///17863 chr10:79894707-79908938 NM_001163276///941 chr1:132026621-132068062 NM_172510///5438 chr3:138143538-138159820 NM_175389///24938 chr16:1083505…
CUST_14718_PI428753551	seq5208	NM_130449	27320 chr18:9707648-9877995 NM_130449
CUST_94345_PI428753551	seq32885	NM_001033378///NM_054064///NM_153511///NM_026844	13023 chr8:3353415-3390299 NM_001033378///10862 chr7:17203477-17215756 NM_054064///1811 chr2:24186476-24193567 NM_153511///14184 chr8:116888685-116921436 NM_026844
CUST_13675_PI428753551	seq4829	NM_030178	9934 chr6:113307197-113324704 NM_030178
CUST_92100_PI428753551	seq32124	NM_172715	8081 chr5:100846229-100899102 NM_172715
CUST_49079_PI428753551	seq17233	NM_001113556///NM_178796///NM_001033793///NM_001167793///NM_011410///NM_177824///NM_001177896///NM_001177897	26896 chr17:48151896-48167257 NM_001113556///26897 chr17:48151896-48167257 NM_178796///14447 chr9:18404418-18411502 NM_001033793///29040 chr5:95473541-95485105 NM_001167793///19748 chr11:83175186-83190216 NM_011410///26893 chr17:48125605-48146307 NM_177824///26894 chr17:48125605-48146307 NM_001177896///26895 chr17:48125605-48146307 NM_001177897
CUST_42667_PI428753551	seq14979	NM_138312///NM_001163420///NM_001163419	22441 chr13:77708690-78166240 NM_138312///22439 chr13:77708690-78166240 NM_001163420///22440 chr13:77708690-78166240 NM_001163419
CUST_56004_PI428753551	seq19624	NM_001082412	16890 chrX:136981116-137038302 NM_001082412
CUST_49133_PI428753551	seq17253	NM_198417///NM_001025103///NM_025884///NM_001164274///NM_181529///NM_053186///NM_080450///NM_011505///NM_021883///NM_001253752///NM_008078///NM_001170488///NM_021324///NM_001160371///NM_025391///NM_021326///NM_201607///NM_010590///NM_175489///NM_001038593///NM_026166///NM_001024717///NM_146062///NM_015822///NM_001109765///NM_028876///NM_001048175///NM_011338///NM_001033128///NM_029420///NM_019747…	11146 chr7:27674661-27706482 NM_198417///12916 chr7:141461094-141466602 NM_001025103///19729 chr11:82764345-82767622 NM_025884///3138 chr2:119897228-119969581 NM_001164274///22964 chr14:34220046-34230421 NM_181529///177 chr1:36511876-36528237 NM_053186///8710 chr5:137953809-137962959 NM_080450///19881 chr11:90476493-90638108 NM_011505///5913 chr4:46039222-46116032 NM_021883///23312 chr14:56790585…
CUST_89177_PI428753551	seq31134	NM_023294	27098 chr17:71496100-71526857 NM_023294
CUST_24612_PI428753551	seq8679	NM_146253///NM_028175///NM_177351///NM_010740///NM_010615///NM_001164231///NM_028611///NM_175367///NM_134164///NM_001038593///NM_201245///NM_177776///NM_010175///NM_175731///NM_175331///NM_001200002///NM_025836///NM_001162999///NM_181278///NM_001037717///NM_001243117///NM_001162932///NM_023505///NM_009523///NM_011338///NM_001077359///NM_029722///NM_012027///NM_175523///NM_019820///NM_175550///NM_…	2233 chr2:37425500-37430919 NM_146253///13063 chr8:4226827-4237470 NM_028175///15044 chr9:54917290-54949924 NM_177351///3519 chr2:148436651-148443535 NM_010740///28631 chr19:37376403-37421859 NM_010615///18854 chr11:43681998-43722633 NM_001164231///27156 chr17:78937135-78948052 NM_028611///21348 chr12:91633009-91786436 NM_175367///28060 chr19:4445908-4477143 NM_134164///1087 chr1:143739349-143749…
CUST_47137_PI428753551	seq16555	NM_009918	190 chr1:37219261-37263384 NM_009918
CUST_67467_PI428753551	seq23602	NM_009915///NM_028986	15957 chr9:124102183-124109140 NM_009915///3522 chr2:148681120-148692949 NM_028986
CUST_65833_PI428753551	seq23032	NM_007920///NM_028935///NM_010740///NM_181278///NM_176842///NM_028611///NM_001008421///NM_133669///NM_008078///NM_001252664///NM_010774///NM_019774///NM_011511///NM_181315///NM_001252663///NM_177081///NM_009184///NM_172612///NM_181344///NM_178610///NM_177692///NM_001168600///NM_144809///NM_144959///NM_012027///NM_008577///NM_001007570///NM_027120///NM_001170488///NM_001252651///NM_001159750///NM_…	23598 chr14:79481194-79582476 NM_007920///14449 chr9:18454054-18473559 NM_028935///3519 chr2:148436651-148443535 NM_010740///22205 chr13:55693124-55703500 NM_181278///9714 chr6:85915719-85930284 NM_176842///27156 chr17:78937135-78948052 NM_028611///20821 chr12:17348493-17430095 NM_001008421///16129 chrX:20364608-20400349 NM_133669///1789 chr2:22622327-22693877 NM_008078///23518 chr14:70602184-706…
CUST_49274_PI428753551	seq17304	NM_178694	2035 chr2:30097283-30124454 NM_178694
CUST_55249_PI428753551	seq19365	NM_011763///NM_001128170///NM_008992///NM_026282///NM_026465///NM_001013019///NM_001163849///NM_019785///NM_053252///NM_198654///NM_012050///NM_001142937///NM_028056///NM_145427///NM_001110849///NM_008622///NM_172282///NM_177186///NM_020275///NM_207298///NM_001163847///NM_009661///NM_011195///NM_172861///NM_181529///NM_001083810///NM_001163853///NM_023750///NM_177692///NM_001114595///NM_001008498…	10039 chr6:118461950-118479273 NM_011763///13867 chr8:88697028-88751945 NM_001128170///21263 chr12:84602531-84617466 NM_008992///14564 chr9:21755442-21760286 NM_026282///18765 chr11:29511757-29515033 NM_026465///28285 chr19:8850785-8853909 NM_001013019///26063 chr17:24175431-24205562 NM_001163849///21082 chr12:70937857-70964717 NM_019785///28140 chr19:5707374-5726317 NM_053252///1586 chr1:1910630…
CUST_71947_PI428753551	seq25172	NM_053191///NM_010889///NM_011163///NM_030739///NM_001079686///NM_080436///NM_145622///NM_022027///NM_001205242	88 chr1:17601901-17630939 NM_053191///2293 chr2:52136647-52338798 NM_010889///27151 chr17:78852550-78882572 NM_011163///10656 chr7:5408890-5413145 NM_030739///17179 chr10:5020196-5194707 NM_001079686///18387 chr10:127759763-127768299 NM_080436///22359 chr13:67705306-67729173 NM_145622///17180 chr10:5020196-5069063 NM_022027///23184 chr14:53665940-53668335 NM_001205242
CUST_31384_PI428753551	seq11010	NM_001013371///NM_024201///NM_001024717///NM_011794///NM_001253743///NM_172765///NM_183142///NM_009318///NM_025884///NM_172512///NM_001177594///NM_028993///NM_008992///NM_172550///NM_033477///NM_018804///NM_025391///NM_001177595///NM_001114879///NM_019797///NM_172860///NM_001243161///NM_001163621///NM_009823///NM_029001///NM_198302///NM_197940///NM_001165930///NM_175489///NM_029626///NM_028876///…	25319 chr16:35926515-35939027 NM_001013371///22415 chr13:74350317-74359668 NM_024201///28096 chr19:5298331-5308739 NM_001024717///1547 chr1:185332159-185357769 NM_011794///13045 chr8:3681737-3694174 NM_001253743///14643 chr9:31030644-31075885 NM_172765///13232 chr8:22060721-22071627 NM_183142///26440 chr17:33919478-33929290 NM_009318///19729 chr11:82764345-82767622 NM_025884///4934 chr3:95181766-…
CUST_59458_PI428753551	seq20813	NM_001205369///NM_178932///NM_033606///NM_172401///NM_009924///NM_001159351///NM_001145955///NM_010157///NM_013507///NM_001162932///NM_172833///NM_001205371///NM_177670///NM_001048060///NM_001101478///NM_001253814///NM_133688///NM_178698///NM_027519///NM_198004///NM_177067///NM_001040131///NM_177681///NM_199038///NM_013612///NM_001033457///NM_007698///NM_024182///NM_025901///NM_001172147///NM_001…	3200 chr2:121866970-121936207 NM_001205369///20209 chr11:101325063-101329694 NM_178932///9639 chr6:83057844-83067219 NM_033606///20760 chr12:8208107-8285759 NM_172401///6860 chr4:135895404-135920210 NM_009924///24986 chr16:15550986-15594518 NM_001159351///6797 chr4:133661425-133672647 NM_001145955///21137 chr12:76120419-76177259 NM_010157///12436 chr7:111067985-111083030 NM_013507///24938 chr16:1…
CUST_34667_PI428753551	seq12158	NM_001008423	21195 chr12:80755447-80760715 NM_001008423
CUST_93505_PI428753551	seq32601	NM_010551	11900 chr7:83643063-83735490 NM_010551
CUST_59182_PI428753551	seq20720	NM_001145956///NM_178932///NM_022988///NM_001161800///NM_173862///NM_001167767///NM_172614///NM_001033041///NM_030152///NM_013612///NM_001271018///NM_001040131///NM_001045542///NM_172581///NM_001005916///NM_207707///NM_001025245///NM_015796///NM_027922///NM_023045///NM_001034858///NM_027134///NM_001033394///NM_023397///NM_001145955///NM_177670///NM_146064///NM_028410///NM_026448///NM_009457///NM_…	6796 chr4:133661425-133672647 NM_001145956///20209 chr11:101325063-101329694 NM_178932///346 chr1:58447633-58462276 NM_022988///7420 chr5:24100590-24161231 NM_001161800///23983 chr15:57985903-58010702 NM_173862///20762 chr12:8208127-8285759 NM_001167767///25234 chr16:30511855-30550578 NM_172614///888 chr1:127729413-127767564 NM_001033041///14010 chr8:105276447-105281939 NM_030152///500 chr1:74375…
CUST_18263_PI428753551	seq6441	NM_026209///NM_207653///NM_030147///NM_001162932///NM_001164472///NM_013612///NM_133229///NM_001033041///NM_008081///NM_016720///NM_001165980///NM_001045542///NM_025391///NM_026448///NM_033325///NM_001205369///NM_194341///NM_008826///NM_178897///NM_001161800///NM_177366///NM_145495///NM_001100116///NM_001160371///NM_001001885///NM_011503///NM_172462///NM_001170849///NM_133208///NM_206534///NM_001…	22777 chr14:20075636-20083172 NM_026209///354 chr1:58713286-58758882 NM_207653///27485 chr18:34598615-34624810 NM_030147///24938 chr16:10835059-10843235 NM_001162932///14083 chr8:107056877-107060928 NM_001164472///500 chr1:74375203-74386051 NM_013612///25733 chr16:94328422-94336935 NM_133229///888 chr1:127729413-127767564 NM_001033041///19954 chr11:95863559-95914871 NM_008081///12057 chr7:9981143…
CUST_8856_PI428753551	seq3134	NM_011881	13136 chr8:13405081-13421949 NM_011881
CUST_44520_PI428753551	seq15628	NM_023750	11229 chr7:29768552-29781419 NM_023750
CUST_16175_PI428753551	seq5713	NM_001031814	12484 chr7:118131312-118243637 NM_001031814
CUST_44070_PI428753551	seq15473	NM_025571	24869 chr16:4616466-4624946 NM_025571
CUST_27292_PI428753551	seq9610	NM_013848///NM_001177529///NM_053130///NM_009909	6512 chr4:119175457-119190011 NM_013848///26737 chr17:40561507-40565624 NM_001177529///27568 chr18:37320381-37323913 NM_053130///489 chr1:74153994-74161246 NM_009909
CUST_81843_PI428753551	seq28643	NM_009722///NM_001110140///NM_007504	8444 chr5:122453513-122502225 NM_009722///8446 chr5:122456324-122502225 NM_001110140///12595 chr7:126445860-126463073 NM_007504
CUST_76752_PI428753551	seq26891	NM_008559///NM_175245///NM_001170488///NM_029722///NM_175308///NM_001038592///NM_008399///NM_145987///NM_001009949///NM_019682///NM_009230///NM_001204167///NM_173441///NM_001030307///NM_207298///NM_017375///NM_172134///NM_029998///NM_001112731///NM_028611///NM_025475///NM_175032///NM_080436///NM_172512///NM_201245///NM_198634///NM_009008///NM_008078///NM_172567///NM_010740///NM_007473///NM_001048…	14298 chr8:123407082-123410744 NM_008559///23620 chr14:99034544-99046136 NM_175245///9715 chr6:85915719-85930284 NM_001170488///17245 chr10:14715626-14718214 NM_029722///6406 chr4:115828092-115836183 NM_175308///1088 chr1:143739568-143749678 NM_001038592///19510 chr11:73090595-73147449 NM_008399///6990 chr4:141614233-141618633 NM_145987///5904 chr4:45395924-45408766 NM_001009949///8327 chr5:11529…
CUST_91970_PI428753551	seq32080	NM_009739///NM_001160370///NM_001037955///NM_008078///NM_009230///NM_001045482///NM_177103///NM_021883///NM_025962///NM_177323///NM_010774///NM_001170855///NM_029748///NM_198417///NM_001081387///NM_026057///NM_021041///NM_020570///NM_008081///NM_198110///NM_001038592///NM_008317///NM_028611///NM_138655///NM_198634///NM_019747///NM_177359///NM_001039080///NM_001081253///NM_001081008///NM_025283///…	12693 chr7:127904073-127909664 NM_009739///49 chr1:11414105-11601821 NM_001160370///21936 chr13:30660101-30710459 NM_001037955///1789 chr2:22622327-22693877 NM_008078///1172 chr1:156428108-156474328 NM_009230///8808 chr5:143172189-143180743 NM_001045482///25253 chr16:31959670-32003287 NM_177103///5913 chr4:46039222-46116032 NM_021883///6436 chr4:116702434-116708385 NM_025962///7413 chr5:23787744-…
CUST_59932_PI428753551	seq20977	NM_176959	23824 chr15:26540459-26895564 NM_176959
CUST_49830_PI428753551	seq17498	NM_012027///NM_146253///NM_172567///NM_013514///NM_007992///NM_010774///NM_016884///NM_001159751///NM_001165929///NM_024241///NM_001252664///NM_008559///NM_001030307///NM_008078///NM_001170983///NM_029327///NM_026057///NM_026390///NM_026785///NM_001170984///NM_146201///NM_001044720///NM_001170981///NM_001252666///NM_001159750///NM_144809///NM_172612///NM_011541///NM_021042///NM_178020///NM_001159…	19173 chr11:59662495-59780860 NM_012027///2233 chr2:37425500-37430919 NM_146253///20321 chr11:105126425-105141146 NM_172567///23513 chr14:70602184-70630154 NM_013514///9829 chr6:91212764-91272540 NM_007992///9995 chr6:115840697-115853341 NM_010774///23163 chr14:52073380-52104028 NM_016884///10 chr1:4858328-4897909 NM_001159751///26183 chr17:25786580-25790513 NM_001165929///5791 chr4:41390748-4146…
CUST_87104_PI428753551	seq30424	NM_023868	21685 chr13:11553103-12106945 NM_023868
CUST_60154_PI428753551	seq21056	NM_001253739///NM_013517///NM_001253746///NM_001168297///NM_001253747///NM_001253745///NM_027968///NM_001253743///NM_001253737///NM_145152	13049 chr8:3681737-3690390 NM_001253739///13044 chr8:3681737-3694174 NM_013517///13050 chr8:3681737-3690861 NM_001253746///17220 chr10:11281587-11297969 NM_001168297///13048 chr8:3681737-3694174 NM_001253747///13046 chr8:3681737-3690861 NM_001253745///17219 chr10:11281330-11297969 NM_027968///13045 chr8:3681737-3694174 NM_001253743///13047 chr8:3681737-3690861 NM_001253737///17784 chr10:77897576-…
CUST_68692_PI428753551	seq24024	NM_173053///NM_010718///NM_001034030///NM_178149	18539 chr11:3343297-3371392 NM_173053///18540 chr11:3343383-3409235 NM_010718///18541 chr11:3343383-3356141 NM_001034030///18538 chr11:3330731-3342971 NM_178149
CUST_47299_PI428753551	seq16613	NM_007896///NM_028993///NM_133221///NM_008992///NM_172512///NM_008839///NM_001033634///NM_212445///NM_183283///NM_007608///NM_177366///NM_020275///NM_025433///NM_029840///NM_197940///NM_145152///NM_001167939///NM_008044///NM_177093///NM_175389///NM_013720///NM_011083///NM_001013371///NM_001040026///NM_080436///NM_001177594///NM_001024717///NM_183201///NM_001025313///NM_001163621///NM_009433///NM_…	3640 chr2:153741287-153773314 NM_007896///13565 chr8:70016123-70042734 NM_028993///8387 chr5:120511192-120534024 NM_133221///21263 chr12:84602531-84617466 NM_008992///4934 chr3:95181766-95217942 NM_172512///4314 chr3:32436151-32468486 NM_008839///6325 chr4:108227755-108301090 NM_001033634///15018 chr9:53384023-53401867 NM_212445///25263 chr16:32271609-32274779 NM_183283///14248 chr8:121916138-121…
CUST_74611_PI428753551	seq26135	NM_001254946///NM_001254947	10258 chr6:128848044-128891124 NM_001254946///10259 chr6:128879461-128891124 NM_001254947
CUST_24220_PI428753551	seq8539	NM_026045	1650 chr2:4622167-4652086 NM_026045
CUST_62761_PI428753551	seq21958	NM_145432///NM_175213///NM_001112731///NM_028603///NM_001033237///NM_001012434///NM_027007///NM_175523///NM_020608///NM_007780///NM_010175///NM_009523///NM_028175///NM_001081253///NM_029722///NM_009261///NM_009230///NM_173033///NM_012027///NM_028611///NM_001033337///NM_001122596///NM_139309///NM_001161413///NM_001145930///NM_177811///NM_175507///NM_172612///NM_008078///NM_178020///NM_001044720///…	19775 chr11:83753637-83783754 NM_145432///15398 chr9:81863744-82027491 NM_175213///11147 chr7:27689340-27706482 NM_001112731///6682 chr4:129353632-129378028 NM_028603///25104 chr16:20141063-20232573 NM_001033237///12002 chr7:97453204-97459557 NM_001012434///27406 chr18:23954688-23964670 NM_027007///9476 chr6:57506502-57535426 NM_175523///26135 chr17:24961226-25015230 NM_020608///24248 chr15:78325…
CUST_52863_PI428753551	seq18543	NM_001080743///NM_025292///NM_011089///NM_011087	7613 chr5:34660379-34701088 NM_001080743///21212 chr12:81492194-81532907 NM_025292///10577 chr7:3836810-3845051 NM_011089///10578 chr7:3836815-3915484 NM_011087
CUST_86262_PI428753551	seq30140	NM_001015046	19558 chr11:74383483-74590158 NM_001015046
CUST_40923_PI428753551	seq14369	NM_008317///NM_001112731///NM_016681///NM_177606///NM_001037914///NM_145958///NM_178872///NM_001170488///NM_008078///NM_010740///NM_009874///NM_007473///NM_001081057///NM_176842///NM_026166///NM_011753///NM_001160371///NM_026186///NM_053075///NM_008108///NM_001160370///NM_203319///NM_173033///NM_001008421///NM_029748///NM_134164///NM_181278///NM_001170855///NM_181819///NM_010937///NM_177811///NM_…	15648 chr9:107576952-107580133 NM_008317///11147 chr7:27689340-27706482 NM_001112731///8234 chr5:110840017-110874133 NM_016681///27205 chr17:84511895-84622142 NM_177606///22666 chr13:112993868-113000394 NM_001037914///9455 chr6:56777525-56797813 NM_145958///27673 chr18:46165300-46212607 NM_178872///9715 chr6:85915719-85930284 NM_001170488///1789 chr2:22622327-22693877 NM_008078///3519 chr2:148436…
CUST_2578_PI428753551	seq909	NM_010274///NM_001145820	2310 chr2:57238382-57370719 NM_010274///2309 chr2:57237678-57370719 NM_001145820
CUST_19812_PI428753551	seq6979	NM_001033315///NM_175245///NM_024273///NM_054070///NM_175204///NM_177103///NM_010937///NM_001004173///NM_173421///NM_175523	11138 chr7:27523261-27531174 NM_001033315///23620 chr14:99034544-99046136 NM_175245///25376 chr16:38497843-38522663 NM_024273///14304 chr8:123477862-123503916 NM_054070///23203 chr14:54625310-54629556 NM_175204///25253 chr16:31959670-32003287 NM_177103///5110 chr3:103058285-103067914 NM_010937///568 chr1:78310346-78420286 NM_001004173///23860 chr15:34453312-34473892 NM_173421///9476 chr6:57506502…
CUST_91346_PI428753551	seq31870	NM_026132	6000 chr4:57984029-58009124 NM_026132
CUST_70387_PI428753551	seq24623	NM_144837	22379 chr13:70588689-70637634 NM_144837
CUST_47226_PI428753551	seq16587	NM_007796///NM_001142411///NM_001145799///NM_001013777///NM_001080743	22278 chr13:60934155-60936625 NM_007796///3538 chr2:150218099-150244874 NM_001142411///22277 chr13:60934155-60936566 NM_001145799///22957 chr14:33967070-33978764 NM_001013777///7613 chr5:34660379-34701088 NM_001080743
CUST_20392_PI428753551	seq7182	NM_173033///NM_027120///NM_026057///NM_011882///NM_001081387///NM_001160359///NM_011266///NM_177692///NM_145958///NM_010934///NM_025283///NM_028838///NM_009517///NM_198110///NM_025430///NM_133358///NM_001160360///NM_026283///NM_001168600///NM_024241///NM_019711///NM_015769///NM_175507///NM_008577///NM_009230///NM_181048///NM_001044720///NM_001025589///NM_175032///NM_001033128///NM_021041///NM_001…	5914 chr4:46114746-46138475 NM_173033///17957 chr10:81198170-81202037 NM_027120///10011 chr6:116624016-116628977 NM_026057///1141 chr1:153749426-153764221 NM_011882///3994 chr2:173093609-173119525 NM_001081387///1616 chr1:193173577-193177832 NM_001160359///13570 chr8:70130806-70139197 NM_011266///10927 chr7:19505804-19508331 NM_177692///9455 chr6:56777525-56797813 NM_145958///13524 chr8:66697422-…
CUST_8366_PI428753551	seq2960	NM_009173///NM_009172	17098 chrX:164070703-164076049 NM_009173///13843 chr8:86723938-86746006 NM_009172
CUST_59456_PI428753551	seq20813	NM_001205369///NM_178932///NM_033606///NM_172401///NM_009924///NM_001159351///NM_001145955///NM_010157///NM_013507///NM_001162932///NM_172833///NM_001205371///NM_177670///NM_001048060///NM_001101478///NM_001253814///NM_133688///NM_178698///NM_027519///NM_198004///NM_177067///NM_001040131///NM_177681///NM_199038///NM_013612///NM_001033457///NM_007698///NM_024182///NM_025901///NM_001172147///NM_001…	3200 chr2:121866970-121936207 NM_001205369///20209 chr11:101325063-101329694 NM_178932///9639 chr6:83057844-83067219 NM_033606///20760 chr12:8208107-8285759 NM_172401///6860 chr4:135895404-135920210 NM_009924///24986 chr16:15550986-15594518 NM_001159351///6797 chr4:133661425-133672647 NM_001145955///21137 chr12:76120419-76177259 NM_010157///12436 chr7:111067985-111083030 NM_013507///24938 chr16:1…
CUST_64108_PI428753551	seq22438	NM_025676///NM_153167	3423 chr2:132816335-132844188 NM_025676///5903 chr4:45342101-45379722 NM_153167
CUST_73941_PI428753551	seq25892	NM_026276///NM_001177568///NM_001013811///NM_001081038	14365 chr9:4294793-4309494 NM_026276///4035 chr2:177464742-177479194 NM_001177568///11771 chr7:68273839-68363092 NM_001013811///12730 chr7:130774069-130825899 NM_001081038
CUST_61809_PI428753551	seq21626	NM_019550	5310 chr3:119718742-119783388 NM_019550
CUST_27822_PI428753551	seq9792	NM_009442///NM_026701///NM_028049///NM_025475///NM_025283///NM_026602///NM_001162999///NM_199038///NM_009230///NM_178620///NM_028611///NM_009793///NM_203319///NM_175308///NM_001122992///NM_009874///NM_025962///NM_007473///NM_029482///NM_001205371///NM_010956///NM_175032///NM_009767///NM_001161413///NM_173033///NM_001165980///NM_001170855///NM_001205370///NM_177766///NM_001081242///NM_172550///NM_…	2004 chr2:29060263-29087650 NM_009442///17626 chr10:63061617-63077536 NM_026701///15051 chr9:55208935-55224433 NM_028049///3166 chr2:120609436-120620818 NM_025475///311 chr1:55131245-55154899 NM_025283///5113 chr3:103171711-103179154 NM_026602///4583 chr3:79455971-79567679 NM_001162999///3201 chr2:121866970-121936207 NM_199038///1172 chr1:156428108-156474328 NM_009230///20555 chr11:116854015-1168…
CUST_76054_PI428753551	seq26638	NM_010576///NM_153100	2516 chr2:79255426-79333114 NM_010576///15781 chr9:110984943-110989713 NM_153100
CUST_51598_PI428753551	seq18107	NM_176912///NM_028207///NM_019459///NM_001037955///NM_183115///NM_009767///NM_001080706///NM_001025614///NM_019747///NM_177670///NM_010774///NM_153586///NM_011338///NM_176842///NM_026366///NM_175523///NM_178610///NM_001009949///NM_001146005///NM_027193///NM_013507///NM_133669///NM_025299///NM_201369///NM_201368///NM_029752///NM_001145956///NM_008078///NM_028611///NM_001081081///NM_001168386///NM_…	10827 chr7:16234585-16244154 NM_176912///20233 chr11:101971144-101984791 NM_028207///11267 chr7:30460058-30488609 NM_019459///21936 chr13:30660101-30710459 NM_001037955///22592 chr13:100669481-100697240 NM_183115///16703 chrX:103356476-103396118 NM_009767///28622 chr19:36926079-37014057 NM_001080706///4988 chr3:96104527-96161129 NM_001025614///8721 chr5:138139702-138155744 NM_019747///6427 chr4:1…
CUST_43729_PI428753551	seq15352	NM_025776	27759 chr18:60560786-60572729 NM_025776
CUST_93630_PI428753551	seq32644	NM_010508///NM_001033331///NM_001045542///NM_008207///NM_207245///NM_011661///NM_009634///NM_030116///NM_172833///NM_001205369///NM_001033435///NM_001252287///NM_177054///NM_001243307///NM_001205371///NM_008826///NM_178897///NM_001271372///NM_026209///NM_019459///NM_009909///NM_001122992///NM_178620///NM_001160370///NM_145495///NM_001005916///NM_033325///NM_001165980///NM_009457///NM_033564///NM_…	25683 chr16:91485215-91510522 NM_010508///18081 chr10:89408823-89443967 NM_001033331///19108 chr11:58432559-58441622 NM_001045542///26626 chr17:36005695-36020560 NM_008207///26390 chr17:32879221-32891603 NM_207245///11946 chr7:87427405-87493411 NM_011661///24349 chr15:80948519-80969373 NM_009634///4909 chr3:94443336-94448708 NM_030116///27818 chr18:65430997-65478792 NM_172833///3200 chr2:12186697…
CUST_31734_PI428753551	seq11132	NM_029998///NM_001009949///NM_011109///NM_172567///NM_198619///NM_176912///NM_025299///NM_025430///NM_001252664///NM_008317///NM_198110///NM_001081387///NM_001159519///NM_001033767///NM_019747///NM_028611///NM_026390///NM_001038592///NM_177359///NM_021326///NM_026283///NM_001252663///NM_203319///NM_017375///NM_001024926///NM_027355///NM_025879///NM_134164///NM_001204167///NM_198417///NM_001146005…	23805 chr15:12808177-12824657 NM_029998///5904 chr4:45395924-45408766 NM_001009949///6919 chr4:138775735-138782143 NM_011109///20321 chr11:105126425-105141146 NM_172567///7072 chr4:147822986-147848375 NM_198619///10827 chr7:16234585-16244154 NM_176912///27936 chr18:80206798-80225851 NM_025299///9561 chr6:71812997-71823784 NM_025430///23518 chr14:70602184-70636048 NM_001252664///15648 chr9:1075769…
CUST_84352_PI428753551	seq29493	NM_173374///NM_001078167	19853 chr11:88047373-88053757 NM_173374///19854 chr11:88047373-88053757 NM_001078167
CUST_14726_PI428753551	seq5211	NM_001164472///NM_001167767///NM_020273///NM_010380///NM_010956///NM_023045///NM_028410///NM_206534///NM_019747///NM_026154///NM_030116///NM_001122899///NM_001122992///NM_025391///NM_001037665///NM_001270988///NM_001164636///NM_008081///NM_021282///NM_013507///NM_001252283///NM_001252287///NM_001142963///NM_177067///NM_145378///NM_172054///NM_010282///NM_172833///NM_177359///NM_009119///NM_001161…	14083 chr8:107056877-107060928 NM_001164472///20762 chr12:8208127-8285759 NM_001167767///6745 chr4:132221025-132261549 NM_020273///26571 chr17:35263094-35267497 NM_010380///18637 chr11:6291597-6359094 NM_010956///23521 chr14:70654246-70766628 NM_023045///12033 chr7:98703363-98718061 NM_028410///21153 chr12:76765573-76783178 NM_206534///8721 chr5:138139702-138155744 NM_019747///19999 chr11:9704158…
CUST_70853_PI428753551	seq24788	NM_001080818	5290 chr3:116272553-116424032 NM_001080818
CUST_60167_PI428753551	seq21061	NM_181529///NM_183283///NM_033477///NM_026282///NM_008839///NM_015822///NM_175518///NM_029492///NM_028758///NM_032544///NM_001037759///NM_198302///NM_011387///NM_029679///NM_177811///NM_207298///NM_001024837///NM_028993///NM_001110516///NM_130895///NM_001170849///NM_001177595///NM_001166364///NM_177229///NM_023434///NM_177093///NM_007608///NM_028876///NM_197940///NM_028945///NM_008044///NM_080436…	22964 chr14:34220046-34230421 NM_181529///25263 chr16:32271609-32274779 NM_183283///26555 chr17:35126402-35128855 NM_033477///14564 chr9:21755442-21760286 NM_026282///4314 chr3:32436151-32468486 NM_008839///23637 chr14:103080239-103099509 NM_015822///5987 chr4:56876013-56947429 NM_175518///23332 chr14:57832702-57890262 NM_029492///12550 chr7:121986722-122021198 NM_028758///13645 chr8:71488103-714…
CUST_40989_PI428753551	seq14391	NM_001271373///NM_025818///NM_001111107///NM_001243307///NM_021282///NM_172462///NM_001122992///NM_001159697///NM_001271372///NM_001162932///NM_001252587///NM_175226///NM_145497///NM_010380///NM_001079876///NM_011503///NM_207653///NM_001122899///NM_009442///NM_001025312///NM_198616///NM_028838///NM_001252288///NM_053198///NM_001100116///NM_144886///NM_001271374///NM_020584///NM_001024726///NM_194…	20361 chr11:106751226-106767765 NM_001271373///19509 chr11:73047867-73083579 NM_025818///21824 chr13:23353104-23369202 NM_001111107///28112 chr19:5453163-5457563 NM_001243307///12849 chr7:140763832-140774977 NM_021282///8543 chr5:129654595-129670088 NM_172462///6744 chr4:132221025-132261549 NM_001122992///9758 chr6:87730869-87755911 NM_001159697///20359 chr11:106751226-106767765 NM_001271372///24…
CUST_46470_PI428753551	seq16326	NM_011221	18643 chr11:6467599-6476076 NM_011221
CUST_17754_PI428753551	seq6264	NM_026409///NM_010934///NM_175367///NM_133669///NM_011753///NM_023505///NM_007780///NM_001007570///NM_133358///NM_001038593///NM_011541///NM_028815///NM_177103///NM_010740///NM_009739///NM_001038592///NM_001159750///NM_009523///NM_001081253///NM_001190795///NM_175507///NM_001159751///NM_177692///NM_175213///NM_026039///NM_009793///NM_010774///NM_027241///NM_178599///NM_080446///NM_025962///NM_177…	8505 chr5:124552864-124569660 NM_026409///13524 chr8:66697422-66706798 NM_010934///21348 chr12:91633009-91786436 NM_175367///16129 chrX:20364608-20400349 NM_133669///14489 chr9:20428318-20460160 NM_011753///1089 chr1:143739615-143749678 NM_023505///24248 chr15:78325990-78351001 NM_007780///13578 chr8:70184340-70212281 NM_001007570///13664 chr8:71922825-71934630 NM_133358///1087 chr1:143739349-143…
CUST_45169_PI428753551	seq15872	NM_027444	25457 chr16:50191844-50432389 NM_027444
CUST_94816_PI428753551	seq33046	NM_007502	15498 chr9:96332675-96364299 NM_007502
CUST_68672_PI428753551	seq24016	NM_001080743///NM_010576///NM_011077///NM_177722///NM_010508	7613 chr5:34660379-34701088 NM_001080743///2516 chr2:79255426-79333114 NM_010576///17048 chrX:157162075-157415286 NM_011077///37 chr1:9908638-9940954 NM_177722///25683 chr16:91485215-91510522 NM_010508
CUST_71736_PI428753551	seq25099	NM_027193///NM_153167///NM_172421///NM_001048060///NM_001025312///NM_028410///NM_145497///NM_170673///NM_028567///NM_016785///NM_172581///NM_198004///NM_178659///NM_177067///NM_009634///NM_001005508///NM_153542///NM_201607///NM_019747///NM_008826///NM_011742///NM_001024726///NM_001033435///NM_008207///NM_145150///NM_177359///NM_016809///NM_026177///NM_026511///NM_011661///NM_001271373///NM_001081…	5282 chr3:115888183-115929323 NM_027193///5903 chr4:45342101-45379722 NM_153167///20724 chr12:3426857-3506849 NM_172421///22238 chr13:58157649-58164693 NM_001048060///5121 chr3:103800605-103809387 NM_001025312///12033 chr7:98703363-98718061 NM_028410///28474 chr19:18632016-18652184 NM_145497///9933 chr6:113282307-113305571 NM_170673///4803 chr3:90062796-90068347 NM_028567///22077 chr13:47023543-4…
CUST_87816_PI428753551	seq30668	NM_009755	23505 chr14:70474555-70520260 NM_009755
CUST_81912_PI428753551	seq28666	NM_021283	19018 chr11:53612461-53618665 NM_021283
CUST_50494_PI428753551	seq17729	NM_009793///NM_021350///NM_022811///NM_053079	27465 chr18:32939041-33195767 NM_009793///1459 chr1:175682238-175688353 NM_021350///5895 chr4:45018625-45033692 NM_022811///23693 chr14:121459621-121505254 NM_053079
CUST_56503_PI428753551	seq19799	NM_001163853///NM_173369///NM_008622///NM_001163847///NM_008155///NM_001114597///NM_008812///NM_001033451///NM_178405///NM_001163851///NM_001163848///NM_001128169///NM_001128171///NM_001163849///NM_011763///NM_170758///NM_001128170///NM_026465///NM_172762///NM_173186///NM_001033540///NM_001195338///NM_197996///NM_001195348///NM_016963///NM_001163454///NM_001114595///NM_011079///NM_026445///NM_001…	26060 chr17:24175431-24199957 NM_001163853///13865 chr8:88697028-88751945 NM_173369///7531 chr5:31140661-31154242 NM_008622///26064 chr17:24175431-24205562 NM_001163847///11351 chr7:34201327-34230305 NM_008155///28142 chr19:5707374-5726317 NM_001114597///6962 chr4:140906360-140952586 NM_008812///2838 chr2:91643688-91649791 NM_001033451///1391 chr1:172271709-172298064 NM_178405///26061 chr17:24175…
CUST_28085_PI428753551	seq9885	NM_015822///NM_001163415///NM_026263///NM_021303///NM_133220///NM_177186///NM_007808///NM_178665///NM_001013371///NM_020275///NM_001024857///NM_001080929///NM_001145952///NM_146062///NM_011387///NM_033606///NM_172510///NM_181315///NM_029679///NM_029432///NM_001013019///NM_028185///NM_181529///NM_001270722///NM_001253752///NM_028993///NM_008992///NM_001168659///NM_001048175///NM_177093///NM_173386…	23637 chr14:103080239-103099509 NM_015822///15965 chr9:124474346-124476862 NM_001163415///8312 chr5:114853714-114883879 NM_026263///7286 chr4:156236010-156247616 NM_021303///34 chr1:9798130-9902568 NM_133220///7240 chr4:155601416-155623340 NM_177186///9375 chr6:50562563-50566474 NM_007808///25187 chr16:24393350-24992578 NM_178665///25319 chr16:35926515-35939027 NM_001013371///23482 chr14:69767472…
CUST_93050_PI428753551	seq32446	NM_198967	10534 chr6:148232430-148444352 NM_198967
CUST_76939_PI428753551	seq26961	NM_019948	10133 chr6:123281789-123289871 NM_019948
CUST_37497_PI428753551	seq13164	NM_001159351///NM_027355///NM_022317///NM_008997///NM_001170855///NM_177766///NM_029722///NM_001044720///NM_001146005///NM_019682///NM_026166///NM_001112731///NM_025962///NM_025475///NM_010774///NM_138655///NM_028611///NM_027435///NM_177811///NM_011338///NM_178872///NM_001081057///NM_020570///NM_019774///NM_054070///NM_172725///NM_172134///NM_001007570///NM_019747///NM_177359///NM_019866///NM_181…	24986 chr16:15550986-15594518 NM_001159351///25264 chr16:32277461-32301439 NM_027355///22248 chr13:58553308-58610877 NM_022317///26427 chr17:33742484-33760486 NM_008997///27672 chr18:46165300-46198818 NM_001170855///13683 chr8:72477995-72492614 NM_177766///17245 chr10:14715626-14718214 NM_029722///10475 chr6:142587862-142702274 NM_001044720///10828 chr7:16234585-16242331 NM_001146005///8327 chr5:…
CUST_74610_PI428753551	seq26135	NM_001254946///NM_001254947	10258 chr6:128848044-128891124 NM_001254946///10259 chr6:128879461-128891124 NM_001254947
CUST_43823_PI428753551	seq15386	NM_007473///NM_080450///NM_010615///NM_176842///NM_175367///NM_177103///NM_175507///NM_001076791///NM_021466///NM_177766///NM_010448///NM_001009949///NM_001162999///NM_022317///NM_029482///NM_001161413///NM_019711///NM_001168600///NM_025283///NM_178599///NM_001170488///NM_010934///NM_177811///NM_028349///NM_001038594///NM_001038593///NM_198110///NM_080446///NM_177776///NM_001040106///NM_007920///…	5784 chr4:41033074-41048136 NM_007473///8710 chr5:137953809-137962959 NM_080450///28631 chr19:37376403-37421859 NM_010615///9714 chr6:85915719-85930284 NM_176842///21348 chr12:91633009-91786436 NM_175367///25253 chr16:31959670-32003287 NM_177103///28647 chr19:38395980-38405607 NM_175507///22351 chr13:67471513-67484253 NM_001076791///1533 chr1:183388885-183410206 NM_021466///13683 chr8:72477995-72…
CUST_51109_PI428753551	seq17940	NM_010590///NM_001136235///NM_021042///NM_001081253///NM_001200002///NM_201245///NM_029998///NM_001112731///NM_177776///NM_146253///NM_198417///NM_022317///NM_001202500///NM_001252662///NM_001162999///NM_009261///NM_001145930///NM_001243117///NM_173033///NM_001037717///NM_025283///NM_023585///NM_028611///NM_001010826///NM_027435///NM_001195633///NM_011591///NM_001044720///NM_133669///NM_176912///…	23200 chr14:54567469-54577661 NM_010590///12001 chr7:97451334-97459557 NM_001136235///10474 chr6:142587862-142702274 NM_021042///23874 chr15:36150060-36164884 NM_001081253///15820 chr9:114401095-114411201 NM_001200002///19172 chr11:59662495-59780860 NM_201245///23805 chr15:12808177-12824657 NM_029998///11147 chr7:27689340-27706482 NM_001112731///19495 chr11:72390114-72411713 NM_177776///2233 chr2…
CUST_46029_PI428753551	seq16174	NM_001190386	12817 chr7:140069880-140082301 NM_001190386
CUST_33208_PI428753551	seq11646	NM_001164472///NM_016720///NM_177093///NM_001013019///NM_009054///NM_001271374///NM_001033634///NM_001145955///NM_001252282///NM_011083///NM_001164274///NM_001205369///NM_177681///NM_026701///NM_011661///NM_198107///NM_001161800///NM_001012309///NM_207653///NM_001252288///NM_025681///NM_030116///NM_010956///NM_001145956///NM_007389///NM_027134///NM_153510///NM_009909///NM_199038///NM_001163996///…	14083 chr8:107056877-107060928 NM_001164472///12057 chr7:99811439-99828417 NM_016720///25362 chr16:37868400-37888857 NM_177093///28285 chr19:8850785-8853909 NM_001013019///21740 chr13:21179931-21194723 NM_009054///20360 chr11:106751226-106767765 NM_001271374///6325 chr4:108227755-108301090 NM_001033634///6797 chr4:133661425-133672647 NM_001145955///18634 chr11:6291597-6359094 NM_001252282///12479…
CUST_43923_PI428753551	seq15421	NM_008376///NM_175860	9344 chr6:48739047-48743795 NM_008376///9345 chr6:48739047-48743795 NM_175860
CUST_80146_PI428753551	seq28066	NM_080465	27670 chr18:45560154-45685883 NM_080465
CUST_35262_PI428753551	seq12367	NM_007619	14873 chr9:44149262-44234046 NM_007619
CUST_28598_PI428753551	seq10062	NM_001270446///NM_028506///NM_029286///NM_001270435	6527 chr4:119322893-119359894 NM_001270446///6528 chr4:119322893-119383834 NM_028506///6526 chr4:119322893-119415521 NM_029286///6529 chr4:119322893-119415521 NM_001270435
CUST_54300_PI428753551	seq19036	NM_172773///NM_001163853///NM_001163850///NM_008812///NM_026465///NM_001163852///NM_197996///NM_008155///NM_011763///NM_173369///NM_001161329///NM_001033540///NM_001163454///NM_173186///NM_144826///NM_001033451///NM_172288///NM_026126///NM_001163849///NM_133702///NM_134251///NM_172762///NM_001163847///NM_001033813///NM_001083902///NM_001163848///NM_030131///NM_001128171///NM_001128170///NM_001001…	15381 chr9:78536509-78588027 NM_172773///26060 chr17:24175431-24199957 NM_001163853///26062 chr17:24175431-24205562 NM_001163850///6962 chr4:140906360-140952586 NM_008812///18765 chr11:29511757-29515033 NM_026465///26065 chr17:24175431-24199957 NM_001163852///17602 chr10:62185396-62231218 NM_197996///11351 chr7:34201327-34230305 NM_008155///10039 chr6:118461950-118479273 NM_011763///13865 chr8:88…
CUST_21425_PI428753551	seq7543	NM_027120///NM_177811///NM_009767///NM_001081081///NM_177766///NM_029148///NM_008081///NM_019541///NM_009739///NM_001170855///NM_001164531///NM_001081008///NM_025475///NM_029752///NM_145987///NM_177319///NM_001252664///NM_007789///NM_001038594///NM_026166///NM_001204167///NM_013514///NM_020570///NM_011338///NM_017375///NM_021042///NM_008317///NM_010590///NM_001045482///NM_181732///NM_027435///NM_…	17957 chr10:81198170-81202037 NM_027120///22349 chr13:67405713-67421418 NM_177811///16703 chrX:103356476-103396118 NM_009767///282 chr1:52163450-52233232 NM_001081081///13683 chr8:72477995-72492614 NM_177766///3430 chr2:134594502-134644121 NM_029148///19954 chr11:95863559-95914871 NM_008081///22284 chr13:61246747-61255348 NM_019541///12693 chr7:127904073-127909664 NM_009739///27672 chr18:46165300…
CUST_52255_PI428753551	seq18332	NM_001163441///NM_001163440///NM_008619	5144 chr3:104794834-104818305 NM_001163441///5143 chr3:104794834-104818563 NM_001163440///5142 chr3:104794834-104818305 NM_008619
CUST_81764_PI428753551	seq28617	NM_207669///NM_001271468///NM_001271492///NM_010249///NM_001271469///NM_001271470///NM_001271467	3261 chr2:126628907-126675592 NM_207669///3260 chr2:126628907-126675592 NM_001271468///3266 chr2:126647748-126675592 NM_001271492///3263 chr2:126639019-126675592 NM_010249///3262 chr2:126628907-126675592 NM_001271469///3264 chr2:126639019-126676337 NM_001271470///3259 chr2:126628907-126675592 NM_001271467
CUST_14803_PI428753551	seq5238	NM_001101475	27754 chr18:60293380-60303016 NM_001101475
CUST_74201_PI428753551	seq25987	NM_001025602///NM_148944///NM_133218///NM_024182///NM_011798///NM_011794///NM_175489///NM_018804///NM_001003717///NM_001048175///NM_133991///NM_025929///NM_001111279	234 chr1:40440628-40465414 NM_001025602///15049 chr9:55028156-55048544 NM_148944///4191 chr3:9427010-9610085 NM_133218///27340 chr18:12128850-12157367 NM_024182///15953 chr9:123852315-123862029 NM_011798///1547 chr1:185332159-185357769 NM_011794///18208 chr10:111164802-111297247 NM_175489///4731 chr3:88744701-88772599 NM_018804///18209 chr10:111164802-111297247 NM_001003717///23471 chr14:68606027…
CUST_47168_PI428753551	seq16567	NM_145150///NM_153780///NM_001205371///NM_010508///NM_009457///NM_153167///NM_001167767///NM_177582///NM_177670///NM_009634///NM_001164636///NM_177681///NM_001076681///NM_001040131///NM_172581///NM_019459///NM_011661///NM_016681///NM_178932///NM_001081264///NM_177366///NM_025818///NM_145495///NM_001033375///NM_178872///NM_001205369///NM_001170849///NM_033606///NM_008826///NM_026511///NM_016785///…	11848 chr7:80294465-80316259 NM_145150///14360 chr8:129216615-129234003 NM_153780///3203 chr2:121867705-121936207 NM_001205371///25683 chr16:91485215-91510522 NM_010508///16136 chrX:20658421-20683179 NM_009457///5903 chr4:45342101-45379722 NM_153167///20762 chr12:8208127-8285759 NM_001167767///8470 chr5:123394819-123446486 NM_177582///6427 chr4:116551528-116555943 NM_177670///24349 chr15:80948519…
CUST_62839_PI428753551	seq21989	NM_010093	21930 chr13:29906575-29986063 NM_010093
CUST_54121_PI428753551	seq18974	NM_175130	11549 chr7:45303155-45333780 NM_175130
CUST_84745_PI428753551	seq29625	NM_028534///NM_172124	123 chr1:23845627-23922289 NM_028534///122 chr1:23761926-23847858 NM_172124
CUST_65427_PI428753551	seq22892	NM_153135	13325 chr8:28646717-29219636 NM_153135
CUST_66861_PI428753551	seq23390	NM_015769///NM_001161413///NM_009230///NM_008997///NM_008559///NM_181072///NM_001037166///NM_178610///NM_026080///NM_001033767///NM_019747///NM_024273///NM_178020///NM_028175///NM_008577///NM_009595///NM_009523///NM_001136104///NM_026390///NM_176912///NM_018878///NM_011882///NM_010615///NM_017375///NM_019682///NM_181315///NM_001146005///NM_001159519///NM_026057	24957 chr16:13109736-13152009 NM_015769///28261 chr19:8706882-8723369 NM_001161413///1172 chr1:156428108-156474328 NM_009230///26427 chr17:33742484-33760486 NM_008997///14298 chr8:123407082-123410744 NM_008559///15287 chr9:70207350-70400067 NM_181072///18075 chr10:88729541-88731101 NM_001037166///18217 chr10:111972695-111988430 NM_178610///18612 chr11:5703983-5707699 NM_026080///27752 chr18:60212…
CUST_78774_PI428753551	seq27601	NM_027015///NM_001190258	4809 chr3:90212667-90213648 NM_027015///4811 chr3:90212667-90213647 NM_001190258
CUST_78216_PI428753551	seq27412	NM_018787	24809 chr15:102523839-102524621 NM_018787
CUST_58148_PI428753551	seq20365	NM_145820///NM_080450///NM_001080743///NM_001013777///NM_001142411///NM_011083///NM_001143689///NM_021288///NM_177722///NM_029404///NM_212445///NM_172678	4534 chr3:66054826-66296819 NM_145820///8710 chr5:137953809-137962959 NM_080450///7613 chr5:34660379-34701088 NM_001080743///22957 chr14:33967070-33978764 NM_001013777///3538 chr2:150218099-150244874 NM_001142411///12479 chr7:116337276-116443458 NM_011083///26575 chr17:35379617-35384674 NM_001143689///7490 chr5:30058200-30073625 NM_021288///37 chr1:9908638-9940954 NM_177722///9002 chr6:11925881-1…
CUST_89769_PI428753551	seq31334	NM_011511///NM_134164///NM_176842///NM_028349///NM_001007570///NM_025299///NM_001033128///NM_020273///NM_001033237///NM_001160360///NM_173421///NM_080450///NM_023505///NM_027435///NM_027120///NM_183319///NM_019682///NM_009767///NM_025958///NM_181072///NM_177351///NM_025475///NM_026186///NM_019711///NM_145486///NM_001242368///NM_177766///NM_001170488///NM_010774///NM_001122992///NM_025962///NM_019…	10477 chr6:142587862-142702274 NM_011511///28060 chr19:4445908-4477143 NM_134164///9714 chr6:85915719-85930284 NM_176842///5296 chr3:116595008-116630984 NM_028349///13578 chr8:70184340-70212281 NM_001007570///27936 chr18:80206798-80225851 NM_025299///28078 chr19:4886882-4906627 NM_001033128///6745 chr4:132221025-132261549 NM_020273///25104 chr16:20141063-20232573 NM_001033237///1614 chr1:19317346…
CUST_94528_PI428753551	seq32949	NM_001081429	14712 chr9:37275835-37348392 NM_001081429
CUST_51776_PI428753551	seq18167	NM_001043354	28479 chr19:18930609-19111196 NM_001043354
CUST_51766_PI428753551	seq18164	NM_021883///NM_028876///NM_028150///NM_025283///NM_181315///NM_009261///NM_011882///NM_011338///NM_001081387///NM_025962///NM_019505///NM_001204167///NM_029679///NM_001034900///NM_001114879///NM_025433///NM_144959///NM_153600///NM_007608///NM_033477///NM_001163741///NM_001013371///NM_173421///NM_175550///NM_001164274///NM_172510///NM_001145930///NM_025391///NM_025958///NM_018878///NM_177351///NM_…	5913 chr4:46039222-46116032 NM_021883///8168 chr5:108121647-108132591 NM_028876///7548 chr5:31514569-31526762 NM_028150///311 chr1:55131245-55154899 NM_025283///17097 chrX:163976822-164028010 NM_181315///2238 chr2:37569868-37647285 NM_009261///1141 chr1:153749426-153764221 NM_011882///19766 chr11:83572917-83578636 NM_011338///3994 chr2:173093609-173119525 NM_001081387///6436 chr4:116702434-116708…
CUST_68572_PI428753551	seq23981	NM_001114679	18903 chr11:48946150-48979381 NM_001114679
CUST_37950_PI428753551	seq13328	NM_177811	22349 chr13:67405713-67421418 NM_177811
CUST_4112_PI428753551	seq1447	NM_025557	1346 chr1:171173264-171196268 NM_025557
CUST_28847_PI428753551	seq10147	NM_001039157///NM_009030///NM_011061///NM_011933///NM_001177975///NM_001161423///NM_027314///NM_197996///NM_028148///NM_008363///NM_001111062///NM_001080813///NM_013534///NM_001083894///NM_026950///NM_001029982///NM_175563///NM_011220///NM_029423///NM_172861///NM_001145857///NM_012050///NM_170758///NM_001142939///NM_028016///NM_001081326///NM_146115///NM_178590///NM_001161421///NM_025593///NM_001…	7268 chr4:155943831-155959604 NM_001039157///6680 chr4:129307100-129335370 NM_009030///6957 chr4:140745508-140774203 NM_011061///26204 chr17:26081211-26090164 NM_011933///16476 chrX:74013914-74023918 NM_001177975///16504 chrX:74393291-74453778 NM_001161423///28627 chr19:37207545-37224457 NM_027314///17602 chr10:62185396-62231218 NM_197996///24588 chr15:96411698-96460843 NM_028148///16478 chrX:740…
CUST_44632_PI428753551	seq15668	NM_001166497	25998 chr17:21650611-21664966 NM_001166497
CUST_91216_PI428753551	seq31826	NM_028097	5599 chr4:3549041-3574768 NM_028097
CUST_51501_PI428753551	seq18074	NM_029752///NM_025475///NM_173397///NM_007780	8522 chr5:125441568-125460885 NM_029752///3166 chr2:120609436-120620818 NM_025475///3807 chr2:163468703-163472629 NM_173397///24248 chr15:78325990-78351001 NM_007780
CUST_68269_PI428753551	seq23876	NM_011916	15490 chr9:95954760-96053029 NM_011916
CUST_74183_PI428753551	seq25981	NM_009909///NM_053130///NM_001013777///NM_001080743	489 chr1:74153994-74161246 NM_009909///27568 chr18:37320381-37323913 NM_053130///22957 chr14:33967070-33978764 NM_001013777///7613 chr5:34660379-34701088 NM_001080743
CUST_15938_PI428753551	seq5631	NM_009568///NM_020262///NM_001199321///NM_019940	11012 chr7:24301704-24316666 NM_009568///11008 chr7:24227795-24237598 NM_020262///11013 chr7:24301704-24316666 NM_001199321///11007 chr7:24193215-24208149 NM_019940
CUST_12747_PI428753551	seq4496	NM_181075	8311 chr5:114821937-114823468 NM_181075
CUST_49649_PI428753551	seq17436	NM_181732///NM_001159351///NM_023505///NM_001177674///NM_001039080///NM_019747///NM_029752///NM_176912///NM_001252664///NM_175493///NM_001082483///NM_198417///NM_026220///NM_024273///NM_183319///NM_001038594///NM_019682///NM_001037955///NM_001025614///NM_001252666///NM_021326///NM_011338///NM_008796///NM_203319///NM_146238///NM_170758///NM_013514///NM_001081057///NM_145486///NM_172134///NM_009209…	1531 chr1:183297060-183324501 NM_181732///24986 chr16:15550986-15594518 NM_001159351///1089 chr1:143739615-143749678 NM_023505///21385 chr12:100876682-100899524 NM_001177674///18404 chr10:128129470-128180297 NM_001039080///8721 chr5:138139702-138155744 NM_019747///8522 chr5:125441568-125460885 NM_029752///10827 chr7:16234585-16244154 NM_176912///23518 chr14:70602184-70636048 NM_001252664///21383 …
CUST_14138_PI428753551	seq4999	NM_025923	18752 chr11:26387084-26471876 NM_025923
CUST_93795_PI428753551	seq32699	NM_001143802	12773 chr7:134881908-134938430 NM_001143802
CUST_32975_PI428753551	seq11566	NM_008992///NM_001162932///NM_175294///NM_001034862///NM_009318///NM_001164472///NM_001170907///NM_001109661///NM_173186///NM_146157///NM_025952///NM_207298///NM_177811///NM_178309///NM_001164274///NM_001025313///NM_177229///NM_024201///NM_029420///NM_001013019///NM_001163276///NM_011232///NM_001033634///NM_172161///NM_153588///NM_001253743///NM_153600///NM_010195///NM_001110516///NM_017467///NM_…	21263 chr12:84602531-84617466 NM_008992///24938 chr16:10835059-10843235 NM_001162932///937 chr1:131910458-131936321 NM_175294///13151 chr8:14027565-14090327 NM_001034862///26440 chr17:33919478-33929290 NM_009318///14083 chr8:107056877-107060928 NM_001164472///15241 chr9:65828926-65885173 NM_001170907///5723 chr4:32417435-32586108 NM_001109661///26066 chr17:24175431-24205562 NM_173186///6940 chr4:…
CUST_75758_PI428753551	seq26535	NM_026785///NM_001081179	3869 chr2:164769929-164772902 NM_026785///27148 chr17:78752906-78835381 NM_001081179
CUST_57050_PI428753551	seq19986	NM_028349///NM_001145930///NM_008997///NM_024241///NM_026719///NM_025475///NM_025283///NM_023505///NM_201245///NM_175523///NM_175331///NM_175204///NM_001204167///NM_001081387///NM_008078///NM_025299///NM_144809///NM_007789///NM_001080706///NM_021326///NM_025879///NM_001038593///NM_001200002///NM_027355///NM_001033767///NM_001077360///NM_001252651///NM_029998///NM_177625///NM_080450///NM_011591///…	5296 chr3:116595008-116630984 NM_028349///25103 chr16:20141063-20232573 NM_001145930///26427 chr17:33742484-33760486 NM_008997///5791 chr4:41390748-41464848 NM_024241///128 chr1:24678544-24766301 NM_026719///3166 chr2:120609436-120620818 NM_025475///311 chr1:55131245-55154899 NM_025283///1089 chr1:143739615-143749678 NM_023505///19172 chr11:59662495-59780860 NM_201245///9476 chr6:57506502-5753542…
CUST_47341_PI428753551	seq16629	NM_001195633///NM_001013786///NM_001012434///NM_001033525///NM_009261///NM_001080706///NM_025430///NM_183115///NM_001025589///NM_001010826///NM_007387///NM_001162932///NM_001161413///NM_145432///NM_001122595///NM_177081///NM_028150///NM_027007///NM_025283///NM_001110129///NM_177137///NM_001037717///NM_009230///NM_028815///NM_001145930///NM_181315///NM_001146005///NM_139309///NM_007782///NM_001160…	27923 chr18:77938467-78035027 NM_001195633///21750 chr13:21442175-21453727 NM_001013786///12002 chr7:97453204-97459557 NM_001012434///11219 chr7:29221928-29232522 NM_001033525///2238 chr2:37569868-37647285 NM_009261///28622 chr19:36926079-37014057 NM_001080706///9561 chr6:71812997-71823784 NM_025430///22592 chr13:100669481-100697240 NM_183115///13571 chr8:70130806-70139197 NM_001025589///12003 ch…
CUST_32223_PI428753551	seq11302	NM_001082483///NM_011109///NM_133835///NM_001252662///NM_001039080///NM_010448///NM_001252663///NM_021042///NM_028150///NM_001038592///NM_198634///NM_001048061///NM_026186///NM_001204167///NM_198110///NM_026917///NM_026283///NM_172725///NM_178872///NM_009209///NM_011511///NM_001252665///NM_175656///NM_023505///NM_021041///NM_144959///NM_001170855///NM_173421///NM_011995///NM_009739///NM_178020///…	20734 chr12:3962554-4038915 NM_001082483///6919 chr4:138775735-138782143 NM_011109///1910 chr2:25996958-26021760 NM_133835///23514 chr14:70602184-70627065 NM_001252662///18404 chr10:128129470-128180297 NM_001039080///18978 chr11:51600100-51606881 NM_010448///23515 chr14:70602184-70627065 NM_001252663///10474 chr6:142587862-142702274 NM_021042///7548 chr5:31514569-31526762 NM_028150///1088 chr1:14…
CUST_92661_PI428753551	seq32316	NM_025574///NM_025992	9478 chr6:57684739-57692078 NM_025574///9477 chr6:57580992-57665136 NM_025992
CUST_48408_PI428753551	seq17001	NM_026400	25156 chr16:22857845-22879634 NM_026400
CUST_35630_PI428753551	seq12500	NM_201368///NM_027435///NM_133669///NM_021041///NM_026057///NM_009793///NM_010937///NM_025962///NM_001161413///NM_175204///NM_177351///NM_028349///NM_001204167///NM_138655///NM_001177313///NM_175308///NM_008559///NM_173421///NM_181278///NM_001200002///NM_001168600///NM_001177673///NM_001045482///NM_080450///NM_201245///NM_023585///NM_001081021///NM_177766///NM_019682///NM_001038592///NM_175331///…	6768 chr4:132724904-132732546 NM_201368///23987 chr15:58094047-58135082 NM_027435///16129 chrX:20364608-20400349 NM_133669///10476 chr6:142587862-142702274 NM_021041///10011 chr6:116624016-116628977 NM_026057///27465 chr18:32939041-33195767 NM_009793///5110 chr3:103058285-103067914 NM_010937///6436 chr4:116702434-116708385 NM_025962///28261 chr19:8706882-8723369 NM_001161413///23203 chr14:5462531…
CUST_50791_PI428753551	seq17830	NM_025507	21324 chr12:87449910-87472299 NM_025507
CUST_84688_PI428753551	seq29606	NM_001113180///NM_013540	14369 chr9:4417893-4796234 NM_001113180///4590 chr3:80684936-80802791 NM_013540
CUST_83929_PI428753551	seq29352	NM_010465	24821 chr15:103009562-103011881 NM_010465
CUST_10723_PI428753551	seq3781	NM_001048204///NM_145937	22341 chr13:67194506-67209298 NM_001048204///9908 chr6:108107021-108185583 NM_145937
CUST_68332_PI428753551	seq23897	NM_011162///NM_001202445///NM_001202446	2865 chr2:92383676-92401263 NM_011162///2864 chr2:92383676-92392683 NM_001202445///2863 chr2:92383676-92392683 NM_001202446
CUST_45623_PI428753551	seq16032	NM_019914///NM_013612///NM_199038///NM_177670///NM_053161///NM_001037713///NM_001159697///NM_026701///NM_172586///NM_177681///NM_001033375///NM_001025312///NM_021282///NM_194341///NM_025703///NM_201607///NM_009634///NM_001122899///NM_009442///NM_027134///NM_016785///NM_178620///NM_026154///NM_001170849///NM_172401///NM_133865///NM_026511///NM_020584///NM_011661///NM_183201///NM_028567///NM_020273…	4936 chr3:95218544-95228677 NM_019914///500 chr1:74375203-74386051 NM_013612///3201 chr2:121866970-121936207 NM_199038///6427 chr4:116551528-116555943 NM_177670///19917 chr11:94653791-94660087 NM_053161///19492 chr11:72301629-72313733 NM_001037713///9758 chr6:87730869-87755911 NM_001159697///17626 chr10:63061617-63077536 NM_026701///21823 chr13:23353104-23369202 NM_172586///8812 chr5:143235208-14…
CUST_91310_PI428753551	seq31858	NM_029077///NM_025832///NM_001204167	5922 chr4:46506847-46536144 NM_029077///23593 chr14:79334507-79390668 NM_025832///2441 chr2:71981215-72144454 NM_001204167
CUST_89486_PI428753551	seq31239	NM_009565	4770 chr3:89377646-89393203 NM_009565
CUST_9976_PI428753551	seq3526	NM_019796	15438 chr9:88449738-88482397 NM_019796
CUST_16768_PI428753551	seq5919	NM_001105189///NM_001104539///NM_001105190///NM_001104537///NM_001104579	11943 chr7:86915349-86955177 NM_001105189///25947 chr17:17703941-17734167 NM_001104539///11944 chr7:86996465-87037968 NM_001105190///17829 chr10:79468958-79492154 NM_001104537///26020 chr17:23343977-23360128 NM_001104579
CUST_3690_PI428753551	seq1298	NM_172924	15062 chr9:56201129-56418050 NM_172924
CUST_86426_PI428753551	seq30195	NM_001105561///NM_001205037///NM_001163172///NM_001034896	19920 chr11:94755136-94761182 NM_001105561///19923 chr11:94844831-94849593 NM_001205037///19921 chr11:94777217-94782703 NM_001163172///19922 chr11:94777217-94782703 NM_001034896
CUST_93761_PI428753551	seq32688	NM_145590///NM_133254	12710 chr7:128271379-128298131 NM_145590///12709 chr7:128265697-128272433 NM_133254
CUST_53480_PI428753551	seq18756	NM_177192///NM_026045///NM_010398///NM_177670///NM_177692	10540 chr6:148988069-149101680 NM_177192///1650 chr2:4622167-4652086 NM_026045///26627 chr17:36029977-36032701 NM_010398///6427 chr4:116551528-116555943 NM_177670///10927 chr7:19505804-19508331 NM_177692
CUST_7593_PI428753551	seq2689	NM_026276///NM_007646///NM_010157///NM_011302///NM_001081038///NM_207707///NM_001177568///NM_029116///NM_001013811	14365 chr9:4294793-4309494 NM_026276///7692 chr5:43868827-43912374 NM_007646///21137 chr12:76120419-76177259 NM_010157///17075 chrX:160768013-160799663 NM_011302///12730 chr7:130774069-130825899 NM_001081038///21138 chr12:76120419-76177259 NM_207707///4035 chr2:177464742-177479194 NM_001177568///13157 chr8:15011025-15033332 NM_029116///11771 chr7:68273839-68363092 NM_001013811
CUST_66500_PI428753551	seq23264	NM_012026	22546 chr13:97898595-98206165 NM_012026
CUST_8785_PI428753551	seq3109	NM_022319	15507 chr9:97444395-98033167 NM_022319
CUST_20595_PI428753551	seq7252	NM_001122667///NM_178617///NM_153588	24958 chr16:13256481-13417529 NM_001122667///5678 chr4:14952245-15149131 NM_178617///24960 chr16:13358421-13417529 NM_153588
CUST_16730_PI428753551	seq5905	NM_173396	3734 chr2:156840077-156855531 NM_173396
CUST_86702_PI428753551	seq30288	NM_008445	20721 chr12:3365132-3406494 NM_008445
CUST_60393_PI428753551	seq21139	NM_153089///NM_011397///NM_025952///NM_001033469///NM_053252///NM_011079///NM_001136496///NM_010587///NM_001008498///NM_001161421///NM_028148///NM_177846///NM_007744///NM_008622///NM_001114597///NM_019519///NM_001164057///NM_025593///NM_028016///NM_001161832///NM_001161422///NM_018765///NM_029763///NM_001033540///NM_175692///NM_001177973///NM_177670///NM_008326///NM_001163848///NM_026465///NM_001…	3778 chr2:158666733-158766334 NM_153089///27506 chr18:35614604-35627227 NM_011397///16731 chrX:105968085-106011899 NM_025952///14892 chr9:44434234-44440868 NM_001033469///28140 chr19:5707374-5726317 NM_053252///8551 chr5:129863435-129879083 NM_011079///22294 chr13:62453016-62466812 NM_001136496///25697 chr16:91729371-91920579 NM_010587///2029 chr2:30031558-30048879 NM_001008498///16507 chrX:74424…
CUST_90429_PI428753551	seq31558	NM_019789///NM_001111331	3288 chr2:127456498-127521370 NM_019789///3289 chr2:127456498-127482499 NM_001111331
CUST_19486_PI428753551	seq6866	NM_026497	27040 chr17:59001401-59013322 NM_026497
CUST_69774_PI428753551	seq24407	NM_007389///NM_027134///NM_001271018///NM_019459///NM_001005916///NM_010956///NM_026701///NM_009909///NM_198616///NM_016720///NM_001012309///NM_183201///NM_023397///NM_021282///NM_025818///NM_194341///NM_206534///NM_172462///NM_026603///NM_177681///NM_009671///NM_027922///NM_001252287///NM_030152///NM_001164636///NM_001167767///NM_145378///NM_144886///NM_001205370///NM_001253814///NM_145495///NM_…	2460 chr2:73563281-73580306 NM_007389///15234 chr9:65435782-65453054 NM_027134///19961 chr11:96098916-96111962 NM_001271018///11267 chr7:30460058-30488609 NM_019459///26230 chr17:26973179-26976203 NM_001005916///18637 chr11:6291597-6359094 NM_010956///17626 chr10:63061617-63077536 NM_026701///489 chr1:74153994-74161246 NM_009909///28113 chr19:5453163-5457563 NM_198616///12057 chr7:99811439-998284…
CUST_53533_PI428753551	seq18773	NM_001159952///NM_001159960///NM_001025568///NM_001159957	9449 chr6:56100440-56362392 NM_001159952///9450 chr6:56100440-56362810 NM_001159960///9452 chr6:56100440-56362392 NM_001025568///9451 chr6:56100440-56369634 NM_001159957
CUST_9633_PI428753551	seq3409	NM_028977	7394 chr5:21543527-21575902 NM_028977
CUST_87481_PI428753551	seq30554	NM_001256886///NM_001025085///NM_001162954///NM_001024706///NM_001270812///NM_001205306///NM_001024712///NM_001270842///NM_029131///NM_001164727	29254 chr14:5365792-5389074 NM_001256886///22722 chr14:7323988-7332395 NM_001025085///23024 chr14:44717167-44724987 NM_001162954///22772 chr14:19594138-19602587 NM_001024706///22719 chr14:6259747-6287250 NM_001270812///29255 chr14:5791613-5801530 NM_001205306///22721 chr14:7083025-7105457 NM_001024712///22724 chr14:7545151-7568566 NM_001270842///23021 chr14:44163167-44171371 NM_029131///22720 chr…
CUST_11050_PI428753551	seq3894	NM_001167767///NM_010956///NM_001170849///NM_026209///NM_144886///NM_025818///NM_001252287///NM_008207///NM_001142963///NM_029752///NM_010508///NM_009119///NM_170673///NM_001025312///NM_001162932///NM_177670///NM_001037713///NM_172401///NM_009442///NM_001243307///NM_172586///NM_027922///NM_001122899///NM_001252282///NM_206534///NM_001111107///NM_001033457///NM_026701///NM_027355///NM_028838///NM_…	20762 chr12:8208127-8285759 NM_001167767///18637 chr11:6291597-6359094 NM_010956///9195 chr6:38551444-38607155 NM_001170849///22777 chr14:20075636-20083172 NM_026209///2080 chr2:31670737-31681307 NM_144886///19509 chr11:73047867-73083579 NM_025818///18636 chr11:6291597-6359094 NM_001252287///26626 chr17:36005695-36020560 NM_008207///29206 chr10:81649069-81667361 NM_001142963///8522 chr5:125441568…
CUST_77224_PI428753551	seq27065	NM_011881///NM_172987///NM_010954	13136 chr8:13405081-13421949 NM_011881///5696 chr4:20243853-20778668 NM_172987///25598 chr16:81200697-81597805 NM_010954
CUST_73207_PI428753551	seq25626	NM_177681///NM_009671///NM_170673///NM_001164636///NM_001252587///NM_001205370///NM_172462///NM_001162932///NM_178738///NM_001033331///NM_207707///NM_027134///NM_153167///NM_025901///NM_001166394///NM_178698///NM_177054///NM_178027///NM_177706///NM_001205369///NM_001205371///NM_001145956///NM_026154///NM_001079876///NM_027519///NM_028888///NM_199038///NM_008826///NM_153065///NM_016720///NM_177394…	8812 chr5:143235208-143247970 NM_177681///19501 chr11:72690002-72772146 NM_009671///9933 chr6:113282307-113305571 NM_170673///20618 chr11:119491347-119511465 NM_001164636///3911 chr2:165827129-165884751 NM_001252587///3202 chr2:121866970-121936207 NM_001205370///8543 chr5:129654595-129670088 NM_172462///24938 chr16:10835059-10843235 NM_001162932///15428 chr9:86743633-86757506 NM_178738///18081 ch…
CUST_23990_PI428753551	seq8461	NM_178796///NM_008255///NM_001113556///NM_007717///NM_001111110///NM_001039648///NM_001177897///NM_177824///NM_001177896	26897 chr17:48151896-48167257 NM_178796///22531 chr13:96648962-96670936 NM_008255///26896 chr17:48151896-48167257 NM_001113556///21872 chr13:24415123-24477285 NM_007717///21871 chr13:24327420-24477285 NM_001111110///22711 chr13:120140246-120155335 NM_001039648///26895 chr17:48125605-48146307 NM_001177897///26893 chr17:48125605-48146307 NM_177824///26894 chr17:48125605-48146307 NM_001177896
CUST_76680_PI428753551	seq26867	NM_001177845///NM_001134384///NM_010870///NM_054096///NM_011763///NM_172861///NM_172282///NM_010398///NM_029763///NM_001177847///NM_027314///NM_175692///NM_170758///NM_001177846///NM_026346///NM_011933///NM_153159///NM_001134383	14673 chr9:35184391-35200291 NM_001177845///9825 chr6:90659598-90810123 NM_001134384///22579 chr13:100211740-100247336 NM_010870///14671 chr9:35184391-35199965 NM_054096///10039 chr6:118461950-118479273 NM_011763///4310 chr3:31202856-31310319 NM_172861///13133 chr8:13288013-13322924 NM_172282///26627 chr17:36029977-36032701 NM_010398///3485 chr2:144527745-144541779 NM_029763///14670 chr9:35184391…
CUST_31253_PI428753551	seq10965	NM_054088	24441 chr15:84167816-84189521 NM_054088
CUST_41442_PI428753551	seq14547	NM_026165	27434 chr18:31580168-31609902 NM_026165
CUST_1911_PI428753551	seq675	NM_019914///NM_001172147///NM_026366///NM_027468///NM_020273///NM_019459///NM_177670///NM_001159351///NM_001163628///NM_133688///NM_001025245///NM_133229///NM_027193///NM_001122992///NM_001159331///NM_001076681///NM_024182///NM_026154///NM_053161///NM_181649///NM_172581///NM_023585///NM_153586///NM_146064	4936 chr3:95218544-95228677 NM_019914///16919 chrX:139941528-139998595 NM_001172147///25617 chr16:87354185-87368649 NM_026366///18267 chr10:117629500-117687352 NM_027468///6745 chr4:132221025-132261549 NM_020273///11267 chr7:30460058-30488609 NM_019459///6427 chr4:116551528-116555943 NM_177670///24986 chr16:15550986-15594518 NM_001159351///10497 chr6:145211134-145216542 NM_001163628///10498 chr6:…
CUST_38714_PI428753551	seq13594	NM_011792///NM_001145947	14931 chr9:45838529-45862484 NM_011792///14930 chr9:45838529-45862484 NM_001145947
CUST_69773_PI428753551	seq24407	NM_007389///NM_027134///NM_001271018///NM_019459///NM_001005916///NM_010956///NM_026701///NM_009909///NM_198616///NM_016720///NM_001012309///NM_183201///NM_023397///NM_021282///NM_025818///NM_194341///NM_206534///NM_172462///NM_026603///NM_177681///NM_009671///NM_027922///NM_001252287///NM_030152///NM_001164636///NM_001167767///NM_145378///NM_144886///NM_001205370///NM_001253814///NM_145495///NM_…	2460 chr2:73563281-73580306 NM_007389///15234 chr9:65435782-65453054 NM_027134///19961 chr11:96098916-96111962 NM_001271018///11267 chr7:30460058-30488609 NM_019459///26230 chr17:26973179-26976203 NM_001005916///18637 chr11:6291597-6359094 NM_010956///17626 chr10:63061617-63077536 NM_026701///489 chr1:74153994-74161246 NM_009909///28113 chr19:5453163-5457563 NM_198616///12057 chr7:99811439-998284…
CUST_35587_PI428753551	seq12485	NM_027448///NM_029434	15405 chr9:83393416-83441099 NM_027448///15404 chr9:83391355-83441127 NM_029434
CUST_29705_PI428753551	seq10440	NM_019820///NM_178610///NM_203319///NM_177351///NM_008997///NM_026719///NM_175550///NM_025283///NM_027355///NM_010937///NM_009230///NM_011109///NM_194263///NM_001112731///NM_146253///NM_001081242///NM_001146005///NM_011266///NM_009739///NM_175367///NM_025958///NM_177776///NM_176912///NM_011882///NM_001162932///NM_001252664///NM_001159351///NM_026057///NM_010740///NM_024241///NM_009517///NM_001252…	23284 chr14:55878920-55884256 NM_019820///18217 chr10:111972695-111988430 NM_178610///8521 chr5:125414404-125434048 NM_203319///15044 chr9:54917290-54949924 NM_177351///26427 chr17:33742484-33760486 NM_008997///128 chr1:24678544-24766301 NM_026719///3273 chr2:127008711-127069814 NM_175550///311 chr1:55131245-55154899 NM_025283///25264 chr16:32277461-32301439 NM_027355///5110 chr3:103058285-103067…
CUST_13432_PI428753551	seq4740	NM_009182	27809 chr18:64254359-64276144 NM_009182
CUST_30203_PI428753551	seq10607	NM_001081057///NM_175692///NM_010740	21556 chr12:110889264-110972394 NM_001081057///3770 chr2:158375638-158386145 NM_175692///3519 chr2:148436651-148443535 NM_010740
CUST_79118_PI428753551	seq27716	NM_001024139///NM_153408///NM_001252626///NM_025478///NM_001252625///NM_009374///NM_029880	14640 chr9:30899155-30922452 NM_001024139///169 chr1:36264602-36273425 NM_153408///21248 chr12:84285296-84315832 NM_001252626///27745 chr18:58659482-58679570 NM_025478///21246 chr12:84285296-84315832 NM_001252625///3335 chr2:130012374-130050399 NM_009374///21247 chr12:84285296-84315832 NM_029880
CUST_63675_PI428753551	seq22282	NM_144788	20976 chr12:51743722-51829536 NM_144788
CUST_12957_PI428753551	seq4571	NM_177805	21037 chr12:64965742-65022573 NM_177805
CUST_89540_PI428753551	seq31258	NM_023131	28065 chr19:4622551-4625617 NM_023131
CUST_89152_PI428753551	seq31125	NM_011406///NM_001112798	27188 chr17:81373105-81738377 NM_011406///27187 chr17:81373105-81738377 NM_001112798
CUST_84739_PI428753551	seq29623	NM_031402	89 chr1:17727417-17766207 NM_031402
CUST_42759_PI428753551	seq15012	NM_178362	28671 chr19:40292040-40513736 NM_178362
CUST_75131_PI428753551	seq26316	NM_026276///NM_172591	14365 chr9:4294793-4309494 NM_026276///22560 chr13:98723406-98815449 NM_172591
CUST_50887_PI428753551	seq17864	NM_178622///NM_001122666	8351 chr5:117091680-117115993 NM_178622///8352 chr5:117091680-117115993 NM_001122666
CUST_29529_PI428753551	seq10380	NM_001270475	10087 chr6:120931546-121131022 NM_001270475
CUST_12777_PI428753551	seq4507	NM_019811	3686 chr2:155518043-155562743 NM_019811
CUST_86113_PI428753551	seq30089	NM_009331	19001 chr11:52252604-52282571 NM_009331
CUST_37246_PI428753551	seq13074	NM_020584///NM_001145955///NM_030152///NM_009634///NM_019459///NM_023045///NM_028567///NM_026177///NM_146064///NM_172581///NM_001160371///NM_026511///NM_001166394///NM_145378///NM_145497///NM_001163628///NM_001145956///NM_027193///NM_001271018///NM_025553///NM_001122899///NM_024450///NM_177670///NM_019747///NM_001025245///NM_170673///NM_178698///NM_023397///NM_028888///NM_011503///NM_010380///NM_…	14166 chr8:112011359-112020528 NM_020584///6797 chr4:133661425-133672647 NM_001145955///14010 chr8:105276447-105281939 NM_030152///24349 chr15:80948519-80969373 NM_009634///11267 chr7:30460058-30488609 NM_019459///23521 chr14:70654246-70766628 NM_023045///4803 chr3:90062796-90068347 NM_028567///23566 chr14:76086232-76110815 NM_026177///24785 chr15:102150575-102163436 NM_146064///21254 chr12:84345…
CUST_78073_PI428753551	seq27364	NM_030738///NM_008810///NM_001164366///NM_029097///NM_001039222///NM_130903	10662 chr7:6007750-6011010 NM_030738///17066 chrX:160122219-160138336 NM_008810///6966 chr4:140986873-141007701 NM_001164366///6965 chr4:140986873-141007701 NM_029097///5487 chr3:144879325-144896011 NM_001039222///13058 chr8:3940222-3946863 NM_130903
CUST_75520_PI428753551	seq26453	NM_001256052///NM_011667///NM_181407	22338 chr13:67096613-67114028 NM_001256052///17147 chrY:818713-844224 NM_011667///11954 chr7:89632818-89854359 NM_181407
CUST_29330_PI428753551	seq10311	NM_172396	13685 chr8:72565198-72571048 NM_172396
CUST_55699_PI428753551	seq19521	NM_178786	6369 chr4:112081470-112168076 NM_178786
CUST_57042_PI428753551	seq19984	NM_198619	7072 chr4:147822986-147848375 NM_198619
CUST_74392_PI428753551	seq26056	NM_026114	21170 chr12:78862072-78887010 NM_026114
CUST_60664_PI428753551	seq21232	NM_001081021///NM_145137///NM_001205095	11154 chr7:27959800-27979157 NM_001081021///19409 chr11:70130357-70137542 NM_145137///26007 chr17:22197265-22225614 NM_001205095
CUST_20897_PI428753551	seq7357	NM_177186///NM_025675///NM_173437///NM_207298///NM_011484///NM_181529///NM_177093///NM_001253752///NM_001037759///NM_001177595///NM_144842///NM_025391///NM_001003717///NM_028758///NM_029492///NM_175363///NM_001048175///NM_153600///NM_001177594///NM_001145804///NM_018804///NM_177843///NM_001082553///NM_181315///NM_001163621///NM_001115130///NM_133220///NM_197940///NM_025884///NM_183283///NM_172512…	7240 chr4:155601416-155623340 NM_177186///3062 chr2:114516418-114654928 NM_025675///1019 chr1:135434580-135585355 NM_173437///2019 chr2:29869494-29882840 NM_207298///1734 chr2:14074112-14148330 NM_011484///22964 chr14:34220046-34230421 NM_181529///25362 chr16:37868400-37888857 NM_177093///23312 chr14:56790585-56811716 NM_001253752///36 chr1:9848281-9902568 NM_001037759///8385 chr5:120511192-12053…
CUST_40307_PI428753551	seq14155	NM_025410	16498 chrX:74352162-74353618 NM_025410
CUST_68145_PI428753551	seq23834	NM_001081387///NM_001033767///NM_001252662///NM_201245///NM_008078///NM_020621///NM_009874///NM_008081///NM_181819///NM_001037914///NM_207705///NM_009793///NM_026917///NM_001009949///NM_133669///NM_001170855///NM_021042///NM_009184///NM_021883///NM_001038593///NM_001081242///NM_172903///NM_001252665///NM_028150///NM_175523///NM_145987///NM_201368///NM_007920///NM_001038594///NM_001163495///NM_010…	3994 chr2:173093609-173119525 NM_001081387///27752 chr18:60212077-60247820 NM_001033767///23514 chr14:70602184-70627065 NM_001252662///19172 chr11:59662495-59780860 NM_201245///1789 chr2:22622327-22693877 NM_008078///16647 chrX:100590154-100594869 NM_020621///22594 chr13:100697025-100730942 NM_009874///19954 chr11:95863559-95914871 NM_008081///19900 chr11:94235952-94242579 NM_181819///22666 chr13…
CUST_17333_PI428753551	seq6115	NM_001008238///NM_016787	15283 chr9:69989466-70011659 NM_001008238///15282 chr9:69989466-70011659 NM_016787
CUST_89838_PI428753551	seq31358	NM_027654	28830 chr19:47033619-47050845 NM_027654
CUST_67690_PI428753551	seq23679	NM_177681///NM_001145956///NM_001081038///NM_001145955///NM_153065///NM_029116///NM_027134///NM_030145///NM_178698///NM_010880///NM_025818///NM_001191004///NM_183113///NM_001083925	8812 chr5:143235208-143247970 NM_177681///6796 chr4:133661425-133672647 NM_001145956///12730 chr7:130774069-130825899 NM_001081038///6797 chr4:133661425-133672647 NM_001145955///3925 chr2:167015313-167034945 NM_153065///13157 chr8:15011025-15033332 NM_029116///15234 chr9:65435782-65453054 NM_027134///13715 chr8:78804868-78821152 NM_030145///6798 chr4:133661425-133672647 NM_178698///631 chr1:86344…
CUST_41928_PI428753551	seq14714	NM_001177854///NM_001177849///NM_001177852///NM_001177851///NM_001177850///NM_023066///NM_001177853	5634 chr4:9575262-9643717 NM_001177854///5629 chr4:9449085-9669162 NM_001177849///5631 chr4:9575262-9643717 NM_001177852///5632 chr4:9575262-9669162 NM_001177851///5633 chr4:9575262-9669162 NM_001177850///5630 chr4:9449085-9669162 NM_023066///5635 chr4:9575262-9643717 NM_001177853
CUST_47943_PI428753551	seq16840	NM_001037717///NM_026185///NM_177811///NM_001102611///NM_001009949///NM_172567///NM_133767///NM_138655///NM_027435///NM_133669///NM_001164531///NM_011511///NM_011541///NM_028150///NM_001161413///NM_001081242///NM_009498///NM_001080706///NM_001025589///NM_001243117///NM_001243118///NM_010740///NM_175245///NM_007920///NM_007473///NM_001136235///NM_008577///NM_010175///NM_009261///NM_027120///NM_177…	21117 chr12:73286848-73354045 NM_001037717///19628 chr11:77515117-77520628 NM_026185///22349 chr13:67405713-67421418 NM_177811///19578 chr11:75348433-75405705 NM_001102611///5904 chr4:45395924-45408766 NM_001009949///20321 chr11:105126425-105141146 NM_172567///18767 chr11:29526457-29545255 NM_133767///3339 chr2:130195194-130264445 NM_138655///23987 chr15:58094047-58135082 NM_027435///16129 chrX:2…
CUST_52880_PI428753551	seq18549	NM_028595///NM_001204915///NM_173740///NM_001143689///NM_080450///NM_172678///NM_183027///NM_021288///NM_001003666///NM_001081746///NM_145820///NM_011077///NM_001013777///NM_029404///NM_001081499///NM_007525///NM_001142411///NM_009177///NM_178606///NM_183185	28362 chr19:11469368-11482196 NM_028595///17641 chr10:67009189-67096988 NM_001204915///16119 chrX:16619698-16687812 NM_173740///26575 chr17:35379617-35384674 NM_001143689///8710 chr5:137953809-137962959 NM_080450///4348 chr3:36066000-36092857 NM_172678///578 chr1:79606876-79671972 NM_183027///7490 chr5:30058200-30073625 NM_021288///22344 chr13:67292451-67306412 NM_001003666///608 chr1:85199611-85…
CUST_93616_PI428753551	seq32639	NM_029802	12309 chr7:105634201-105640416 NM_029802
CUST_38192_PI428753551	seq13413	NM_029292///NM_001168369	14359 chr8:129067134-129183732 NM_029292///14358 chr8:129067134-129183732 NM_001168369
CUST_32955_PI428753551	seq11558	NM_144842///NM_001253752///NM_001253753	23313 chr14:56790588-56811716 NM_144842///23312 chr14:56790585-56811716 NM_001253752///23311 chr14:56790585-56811464 NM_001253753
CUST_42760_PI428753551	seq15012	NM_178362	28671 chr19:40292040-40513736 NM_178362
CUST_36391_PI428753551	seq12772	NM_001024539	17836 chr10:79617938-79637918 NM_001024539
CUST_39622_PI428753551	seq13915	NM_026719///NM_001025614///NM_177766///NM_001004150///NM_027355///NM_009523///NM_001170488///NM_172903///NM_011338///NM_177351///NM_001033164///NM_176842///NM_023505///NM_001033767///NM_001195284///NM_146253///NM_172725///NM_133669///NM_001038594///NM_010590///NM_001204167///NM_011109///NM_001170855///NM_175204///NM_029998///NM_001252662///NM_133358///NM_010922///NM_001081008///NM_007514///NM_001…	128 chr1:24678544-24766301 NM_026719///4988 chr3:96104527-96161129 NM_001025614///13683 chr8:72477995-72492614 NM_177766///24421 chr15:83226722-83251774 NM_001004150///25264 chr16:32277461-32301439 NM_027355///6886 chr4:137277635-137299501 NM_009523///9715 chr6:85915719-85930284 NM_001170488///11852 chr7:80349097-80371375 NM_172903///19766 chr11:83572917-83578636 NM_011338///15044 chr9:54917290-5…
CUST_90080_PI428753551	seq31440	NM_011923	2145 chr2:33215961-33247714 NM_011923
CUST_48500_PI428753551	seq17033	NM_194341///NM_001252587///NM_008207///NM_183201///NM_001033331///NM_001252283///NM_172462///NM_133865///NM_001252288///NM_016720///NM_001160371///NM_001170849///NM_001142963///NM_021282///NM_028567///NM_145497///NM_001205369///NM_199038///NM_198616///NM_020273///NM_009442///NM_009634///NM_144886///NM_001025312///NM_011503///NM_023755///NM_001162932///NM_001122992///NM_001252287///NM_024450///NM_…	19779 chr11:83964471-84042079 NM_194341///3911 chr2:165827129-165884751 NM_001252587///26626 chr17:36005695-36020560 NM_008207///19741 chr11:82952102-82964850 NM_183201///18081 chr10:89408823-89443967 NM_001033331///18635 chr11:6291597-6359094 NM_001252283///8543 chr5:129654595-129670088 NM_172462///5120 chr3:103800605-103809387 NM_133865///18638 chr11:6292558-6359094 NM_001252288///12057 chr7:99…
CUST_31234_PI428753551	seq10958	NM_173740///NM_145820	16119 chrX:16619698-16687812 NM_173740///4534 chr3:66054826-66296819 NM_145820
CUST_21238_PI428753551	seq7478	NM_148944///NM_183283///NM_019940///NM_175518///NM_197940///NM_008448///NM_011387///NM_001024717///NM_175294///NM_001034862///NM_001013019///NM_153588///NM_023200///NM_025681///NM_172550///NM_033606///NM_001168562///NM_011235///NM_001122667///NM_026674///NM_011798///NM_177811///NM_001048175///NM_001168561///NM_028993///NM_001083114///NM_001013371///NM_029679///NM_020275///NM_177843///NM_018804///…	15049 chr9:55028156-55048544 NM_148944///25263 chr16:32271609-32274779 NM_183283///11007 chr7:24193215-24208149 NM_019940///5987 chr4:56876013-56947429 NM_175518///20072 chr11:98863598-98905578 NM_197940///27304 chr18:6201005-6241524 NM_008448///21204 chr12:80955492-80968079 NM_011387///28096 chr19:5298331-5308739 NM_001024717///937 chr1:131910458-131936321 NM_175294///13151 chr8:14027565-1409032…
CUST_55254_PI428753551	seq19366	NM_001163853///NM_173369///NM_008208///NM_025927///NM_177692///NM_001033451///NM_177378///NM_175692///NM_001093760///NM_001111062///NM_001142938///NM_001177975///NM_177192///NM_025864///NM_025965///NM_001083902///NM_178309///NM_177670///NM_008622///NM_011079///NM_146115///NM_199007///NM_001163849///NM_010870///NM_001039371///NM_001142939///NM_001029982///NM_025593///NM_001163454///NM_011763///NM_…	26060 chr17:24175431-24199957 NM_001163853///13865 chr8:88697028-88751945 NM_173369///26640 chr17:36185571-36190151 NM_008208///20005 chr11:97315716-97329920 NM_025927///10927 chr7:19505804-19508331 NM_177692///2838 chr2:91643688-91649791 NM_001033451///13736 chr8:82863356-83091271 NM_177378///3770 chr2:158375638-158386145 NM_175692///22613 chr13:104142153-104178466 NM_001093760///25070 chr16:184…
CUST_50068_PI428753551	seq17581	NM_175455	22487 chr13:92425969-92441658 NM_175455
CUST_91296_PI428753551	seq31853	NM_001038993///NM_175201	5887 chr4:44126212-44168283 NM_001038993///5886 chr4:44126212-44167538 NM_175201
CUST_22789_PI428753551	seq8021	NM_178027///NM_013507///NM_153586///NM_172462///NM_016720///NM_207707///NM_153167///NM_033325///NM_024200///NM_001205369///NM_001033331///NM_025901///NM_027134///NM_028888///NM_170673///NM_001166394///NM_010157///NM_010880///NM_199038///NM_001162932///NM_172833///NM_194341///NM_177681///NM_178698///NM_177054///NM_001252587///NM_027519///NM_001172147///NM_001079876///NM_001271018///NM_019914///NM_…	14630 chr9:27004502-27030094 NM_178027///12436 chr7:111067985-111083030 NM_013507///16918 chrX:139941528-139998595 NM_153586///8543 chr5:129654595-129670088 NM_172462///12057 chr7:99811439-99828417 NM_016720///21138 chr12:76120419-76177259 NM_207707///5903 chr4:45342101-45379722 NM_153167///23479 chr14:69609476-69695834 NM_033325///4318 chr3:32529482-32579225 NM_024200///3200 chr2:121866970-12193…
CUST_62081_PI428753551	seq21721	NM_025836///NM_016884///NM_029722///NM_028175///NM_019820///NM_139309///NM_153422///NM_144959///NM_001170984///NM_001170983///NM_009523///NM_001170982///NM_001170981	26977 chr17:56278962-56290511 NM_025836///23163 chr14:52073380-52104028 NM_016884///17245 chr10:14715626-14718214 NM_029722///13063 chr8:4226827-4237470 NM_028175///23284 chr14:55878920-55884256 NM_019820///5975 chr4:53714182-53763271 NM_139309///5330 chr3:122729158-122859374 NM_153422///4258 chr3:20057811-20108521 NM_144959///23164 chr14:52073380-52104028 NM_001170984///23161 chr14:52073380-5210…
CUST_52604_PI428753551	seq18454	NM_009909///NM_001177529///NM_013848	489 chr1:74153994-74161246 NM_009909///26737 chr17:40561507-40565624 NM_001177529///6512 chr4:119175457-119190011 NM_013848
CUST_74334_PI428753551	seq26034	NM_001256184	7815 chr5:67941669-67977070 NM_001256184
CUST_55915_PI428753551	seq19595	NM_001164636///NM_177394	20618 chr11:119491347-119511465 NM_001164636///20619 chr11:119491620-119511465 NM_177394
CUST_54061_PI428753551	seq18953	NM_172765///NM_021303///NM_011977///NM_025391///NM_001253745///NM_029839///NM_177811///NM_001010833///NM_001024856///NM_177186///NM_146157///NM_028876///NM_153600///NM_001163276///NM_024201///NM_018804///NM_172843///NM_198302///NM_001012273///NM_001168659///NM_080788///NM_001163847///NM_001163849///NM_001163848///NM_023526///NM_198107///NM_001081221///NM_001163851///NM_013659///NM_001170907///NM_…	14643 chr9:31030644-31075885 NM_172765///7286 chr4:156236010-156247616 NM_021303///13651 chr8:71568927-71586708 NM_011977///14082 chr8:107056877-107060928 NM_025391///13046 chr8:3681737-3690861 NM_001253745///28921 chr19:57452906-57488908 NM_029839///22349 chr13:67405713-67421418 NM_177811///26606 chr17:35841498-35859670 NM_001010833///3170 chr2:120732817-120850418 NM_001024856///7240 chr4:155601…
CUST_33698_PI428753551	seq11818	NM_001081038///NM_001013811///NM_007646///NM_174847	12730 chr7:130774069-130825899 NM_001081038///11771 chr7:68273839-68363092 NM_001013811///7692 chr5:43868827-43912374 NM_007646///25789 chr16:97855209-97922633 NM_174847
CUST_32898_PI428753551	seq11538	NM_001038594///NM_025962///NM_172612///NM_177359///NM_001160371///NM_019711///NM_023045///NM_010740///NM_027355///NM_133358///NM_001030307///NM_012027///NM_178599///NM_001164231///NM_019747///NM_029752///NM_011591///NM_008078///NM_001166394///NM_007789///NM_001170855///NM_009924///NM_020584///NM_203319///NM_175308///NM_134164///NM_023505///NM_030713///NM_027134///NM_177323///NM_026057///NM_001081…	1090 chr1:143740447-143749678 NM_001038594///6436 chr4:116702434-116708385 NM_025962///24650 chr15:98669205-98677461 NM_172612///26389 chr17:32817204-32830248 NM_177359///48 chr1:11414105-11601821 NM_001160371///18403 chr10:128129470-128176568 NM_019711///23521 chr14:70654246-70766628 NM_023045///3519 chr2:148436651-148443535 NM_010740///25264 chr16:32277461-32301439 NM_027355///13664 chr8:719228…
CUST_74139_PI428753551	seq25964	NM_026343///NM_001024717///NM_001164472///NM_025391///NM_198654	5934 chr4:48124919-48186506 NM_026343///28096 chr19:5298331-5308739 NM_001024717///14083 chr8:107056877-107060928 NM_001164472///14082 chr8:107056877-107060928 NM_025391///1586 chr1:191063021-191084558 NM_198654
CUST_30305_PI428753551	seq10641	NM_027355///NM_001003919///NM_001008421///NM_009523///NM_007782///NM_001024926///NM_015769///NM_001252651///NM_001253702///NM_001033128///NM_008081///NM_009858///NM_001163851///NM_026557///NM_001200002///NM_177359///NM_173033///NM_001037717///NM_001159519///NM_198110///NM_026719///NM_001093760///NM_001081242///NM_001163847///NM_025299///NM_025879///NM_010590///NM_028611///NM_025958///NM_001146005…	25264 chr16:32277461-32301439 NM_027355///27064 chr17:66123520-66152168 NM_001003919///20821 chr12:17348493-17430095 NM_001008421///6886 chr4:137277635-137299501 NM_009523///6614 chr4:126024659-126044975 NM_007782///19502 chr11:72777232-72795839 NM_001024926///24957 chr16:13109736-13152009 NM_015769///6613 chr4:126024659-126044975 NM_001252651///5149 chr3:104864506-104930063 NM_001253702///28078 …
CUST_88770_PI428753551	seq30995	NM_145968///NM_025789	25841 chr17:7926000-7934897 NM_145968///25842 chr17:7945614-7979556 NM_025789
CUST_50626_PI428753551	seq17774	NM_139300	25306 chr16:34784950-35002434 NM_139300
CUST_81462_PI428753551	seq28515	NM_001256480///NM_001085546///NM_001100416///NM_001243119///NM_001100415///NM_001243118///NM_001177543///NM_001034900///NM_001099349///NM_199062///NM_001243117///NM_001024849///NM_001162922///NM_001164689///NM_001190302///NM_001101804	28971 chr2:175321834-175338212 NM_001256480///4030 chr2:175061549-175067763 NM_001085546///28974 chr2:175323787-175338204 NM_001100416///15959 chr9:124291804-124312694 NM_001243119///28973 chr2:175321834-175338212 NM_001100415///15961 chr9:124291804-124312694 NM_001243118///28967 chr2:175322102-175338212 NM_001177543///3542 chr2:150470991-150485063 NM_001034900///28978 chr2:176622842-176636318 NM…
CUST_60684_PI428753551	seq21239	NM_025617///NM_001164565	6303 chr4:107134162-107178366 NM_025617///5945 chr4:49443532-49451109 NM_001164565
CUST_27036_PI428753551	seq9521	NM_025547///NM_008959///NM_133837///NM_153408	22331 chr13:66912098-66933072 NM_025547///22332 chr13:66932830-66998401 NM_008959///1662 chr2:5794294-5844960 NM_133837///169 chr1:36264602-36273425 NM_153408
CUST_32671_PI428753551	seq11460	NM_025391///NM_010195///NM_011794///NM_032397///NM_173441///NM_021303///NM_009086///NM_001253747///NM_001164791///NM_011798///NM_001110516///NM_001163852///NM_001146174///NM_172765///NM_053155///NM_001163847///NM_009054///NM_001163276///NM_177811///NM_001024856///NM_197940///NM_023526///NM_001033042///NM_001163850///NM_027935///NM_001253743///NM_198654///NM_001033634///NM_001040682///NM_001101471…	14082 chr8:107056877-107060928 NM_025391///18232 chr10:115450314-115587780 NM_010195///1547 chr1:185332159-185357769 NM_011794///13622 chr8:70842049-70857008 NM_032397///27448 chr18:32067734-32104331 NM_173441///7286 chr4:156236010-156247616 NM_021303///3316 chr2:129100996-129126595 NM_009086///13048 chr8:3681737-3694174 NM_001253747///2446 chr2:72285701-72407501 NM_001164791///15953 chr9:1238523…
CUST_87129_PI428753551	seq30432	NM_010282	21705 chr13:14052445-14063401 NM_010282
CUST_4327_PI428753551	seq1523	NM_001048179///NM_001164044///NM_001164045	5820 chr4:41769470-41774134 NM_001048179///5823 chr4:41772895-41774176 NM_001164044///5822 chr4:41772895-41774101 NM_001164045
CUST_39891_PI428753551	seq14011	NM_009374	3335 chr2:130012374-130050399 NM_009374
CUST_91966_PI428753551	seq32078	NM_197940///NM_001013371///NM_028945///NM_001164472///NM_010314///NM_001081287///NM_001024857///NM_023220///NM_025391///NM_024201///NM_011732///NM_144842///NM_001012324///NM_001082476///NM_019440///NM_001039551///NM_007808///NM_011235///NM_027429///NM_198127///NM_183201///NM_001252541///NM_001168659///NM_001033634///NM_025675///NM_172843///NM_177811///NM_001114879///NM_001024856///NM_026263///NM_…	20072 chr11:98863598-98905578 NM_197940///25319 chr16:35926515-35939027 NM_001013371///22875 chr14:27428847-27483554 NM_028945///14083 chr8:107056877-107060928 NM_001164472///8955 chr6:3994012-3997436 NM_010314///27311 chr18:7347962-7626863 NM_001081287///3169 chr2:120732817-120850418 NM_001024857///3272 chr2:126890395-126933235 NM_023220///14082 chr8:107056877-107060928 NM_025391///22415 chr13:7…
CUST_47907_PI428753551	seq16828	NM_172550///NM_148944	17744 chr10:76459567-76469114 NM_172550///15049 chr9:55028156-55048544 NM_148944
CUST_21214_PI428753551	seq7470	NM_145381	61 chr1:13625900-13660509 NM_145381
CUST_53769_PI428753551	seq18853	NM_133774	27466 chr18:33201421-33213816 NM_133774
CUST_69524_PI428753551	seq24317	NM_007920///NM_013514///NM_001170855///NM_172612///NM_001025589///NM_001008421///NM_025299///NM_010740///NM_203319///NM_026557///NM_019541///NM_001093759///NM_178872///NM_177359///NM_008081///NM_175308///NM_001033128///NM_008559///NM_026719///NM_177625///NM_172903///NM_001093760///NM_011266///NM_001162932///NM_001252665///NM_010615///NM_178610///NM_133669///NM_001081242///NM_080450///NM_001161413…	23598 chr14:79481194-79582476 NM_007920///23513 chr14:70602184-70630154 NM_013514///27672 chr18:46165300-46198818 NM_001170855///24650 chr15:98669205-98677461 NM_172612///13571 chr8:70130806-70139197 NM_001025589///20821 chr12:17348493-17430095 NM_001008421///27936 chr18:80206798-80225851 NM_025299///3519 chr2:148436651-148443535 NM_010740///8521 chr5:125414404-125434048 NM_203319///7998 chr5:919…
CUST_49329_PI428753551	seq17325	NM_173029	1277 chr1:165485183-165576773 NM_173029
CUST_64415_PI428753551	seq22544	NM_001205371///NM_001037713///NM_028838///NM_011503///NM_207653///NM_199038///NM_026209///NM_146114///NM_001164472///NM_021282///NM_001122992///NM_183201///NM_001252287///NM_016720///NM_009671///NM_009909///NM_001101478///NM_145497///NM_206534///NM_010956///NM_009442///NM_010282///NM_033325///NM_001025312///NM_026602///NM_020273///NM_144886///NM_178897///NM_020584///NM_025391///NM_053198///NM_133…	3203 chr2:121867705-121936207 NM_001205371///19492 chr11:72301629-72313733 NM_001037713///15780 chr9:110951545-110984064 NM_028838///13039 chr8:3631160-3643644 NM_011503///354 chr1:58713286-58758882 NM_207653///3201 chr2:121866970-121936207 NM_199038///22777 chr14:20075636-20083172 NM_026209///1639 chr2:3424131-3455354 NM_146114///14083 chr8:107056877-107060928 NM_001164472///12849 chr7:140763832…
CUST_4789_PI428753551	seq1686	NM_026484	27318 chr18:9314044-9450150 NM_026484
CUST_75120_PI428753551	seq26313	NM_013513///NM_001168600///NM_198110///NM_001039080///NM_019711///NM_025283	3176 chr2:121018217-121036755 NM_013513///16993 chrX:150983133-151017293 NM_001168600///16992 chrX:150983133-151017322 NM_198110///18404 chr10:128129470-128180297 NM_001039080///18403 chr10:128129470-128176568 NM_019711///311 chr1:55131245-55154899 NM_025283
CUST_25970_PI428753551	seq9153	NM_001114597///NM_001190409///NM_053252///NM_001163849///NM_001163848///NM_001163847///NM_010870///NM_146255///NM_009030///NM_001142939///NM_175413///NM_001083902///NM_025927///NM_001114596///NM_134251///NM_008812///NM_170758///NM_017467///NM_001114595///NM_030601///NM_198605///NM_001142937///NM_001163851///NM_144826///NM_011763///NM_178309///NM_025952///NM_001167889///NM_001163850///NM_010587///…	28142 chr19:5707374-5726317 NM_001114597///16730 chrX:105968085-106011899 NM_001190409///28140 chr19:5707374-5726317 NM_053252///26063 chr17:24175431-24205562 NM_001163849///26067 chr17:24175431-24205562 NM_001163848///26064 chr17:24175431-24205562 NM_001163847///22579 chr13:100211740-100247336 NM_010870///6319 chr4:107968334-108013532 NM_146255///6680 chr4:129307100-129335370 NM_009030///21412 c…
CUST_44274_PI428753551	seq15543	NM_001127685	21590 chr12:111979323-111980751 NM_001127685
CUST_72920_PI428753551	seq25518	NM_013720///NM_001081221///NM_011387///NM_001081287///NM_172765///NM_021605///NM_177811///NM_177093///NM_001163741///NM_001177845///NM_024201///NM_029420///NM_001163847///NM_013671///NM_198127///NM_198107///NM_172550///NM_029840///NM_001163848///NM_009398///NM_001198571///NM_011154///NM_018804///NM_001134717///NM_001033430///NM_011241///NM_173186///NM_177129///NM_172161///NM_198302///NM_025433///…	3137 chr2:119897228-119969581 NM_013720///22942 chr14:32513521-32580989 NM_001081221///21204 chr12:80955492-80968079 NM_011387///27311 chr18:7347962-7626863 NM_001081287///14643 chr9:31030644-31075885 NM_172765///1064 chr1:138484714-138619696 NM_021605///22349 chr13:67405713-67421418 NM_177811///25362 chr16:37868400-37888857 NM_177093///26322 chr17:29695977-29717017 NM_001163741///14673 chr9:3518…
CUST_28074_PI428753551	seq9881	NM_172903///NM_001008421///NM_008509///NM_001024926///NM_054070///NM_010590///NM_027120	11852 chr7:80349097-80371375 NM_172903///20821 chr12:17348493-17430095 NM_001008421///13538 chr8:68880555-68906932 NM_008509///19502 chr11:72777232-72795839 NM_001024926///14304 chr8:123477862-123503916 NM_054070///23200 chr14:54567469-54577661 NM_010590///17957 chr10:81198170-81202037 NM_027120
CUST_60333_PI428753551	seq21119	NM_001013779///NM_183185///NM_177722///NM_080450///NM_172678///NM_001080743	1419 chr1:173420604-173466036 NM_001013779///16154 chrX:21079150-21089229 NM_183185///37 chr1:9908638-9940954 NM_177722///8710 chr5:137953809-137962959 NM_080450///4348 chr3:36066000-36092857 NM_172678///7613 chr5:34660379-34701088 NM_001080743
CUST_22217_PI428753551	seq7819	NM_134164///NM_001033634	28060 chr19:4445908-4477143 NM_134164///6325 chr4:108227755-108301090 NM_001033634
CUST_58011_PI428753551	seq20319	NM_053155///NM_021303///NM_026490///NM_029492///NM_145152///NM_007608///NM_001033430///NM_011732///NM_028593///NM_198107///NM_001163853///NM_029626///NM_001163741///NM_178752///NM_029840///NM_001033634///NM_153600///NM_001167939///NM_026282///NM_025681///NM_008044///NM_001024857///NM_001170907///NM_019505///NM_001253752///NM_023200///NM_001163415///NM_001163851///NM_001040026///NM_175273///NM_001…	21466 chr12:104763114-104865076 NM_053155///7286 chr4:156236010-156247616 NM_021303///9626 chr6:81957842-81965949 NM_026490///23332 chr14:57832702-57890262 NM_029492///17784 chr10:77897576-77902536 NM_145152///14248 chr8:121916138-121944912 NM_007608///9204 chr6:39136620-39206773 NM_001033430///6522 chr4:119277327-119294513 NM_011732///2422 chr2:71118054-71142926 NM_028593///17864 chr10:79894707-…
CUST_38549_PI428753551	seq13537	NM_177811///NM_011882///NM_028175///NM_025430///NM_001030307///NM_001076791///NM_010774///NM_001253753///NM_023585///NM_007473///NM_033477///NM_027355///NM_177815///NM_001164231///NM_009793///NM_027120///NM_001039080///NM_001252651///NM_028611///NM_001164274///NM_001190795///NM_201245///NM_011109///NM_001170855///NM_019682///NM_009523///NM_001024926///NM_173421///NM_008559///NM_145987///NM_008997…	22349 chr13:67405713-67421418 NM_177811///1141 chr1:153749426-153764221 NM_011882///13063 chr8:4226827-4237470 NM_028175///9561 chr6:71812997-71823784 NM_025430///16519 chrX:75095854-75109776 NM_001030307///22351 chr13:67471513-67484253 NM_001076791///9995 chr6:115840697-115853341 NM_010774///23311 chr14:56790585-56811464 NM_001253753///24985 chr16:15550986-15594518 NM_023585///5784 chr4:41033074…
CUST_46643_PI428753551	seq16385	NM_175523///NM_178061///NM_001161413///NM_010175///NM_001037166///NM_001162999///NM_001033128///NM_010937///NM_001243119///NM_177625///NM_001243118///NM_134164///NM_181278///NM_023505///NM_144959///NM_001164231///NM_008081///NM_001093760///NM_011338///NM_001168600///NM_028150///NM_001009949///NM_028175///NM_009874///NM_010740///NM_001252651///NM_001093759///NM_019820///NM_198110///NM_133358///NM_…	9476 chr6:57506502-57535426 NM_175523///5755 chr4:34949074-35157484 NM_178061///28261 chr19:8706882-8723369 NM_001161413///13010 chr7:144578323-144582436 NM_010175///18075 chr10:88729541-88731101 NM_001037166///4583 chr3:79455971-79567679 NM_001162999///28078 chr19:4886882-4906627 NM_001033128///5110 chr3:103058285-103067914 NM_010937///15959 chr9:124291804-124312694 NM_001243119///23106 chr14:50…
CUST_30455_PI428753551	seq10692	NM_133643	21692 chr13:12471209-12520450 NM_133643
CUST_95207_PI428753551	seq33179	NM_009909///NM_013848	489 chr1:74153994-74161246 NM_009909///6512 chr4:119175457-119190011 NM_013848
CUST_89065_PI428753551	seq31096	NM_028232	26941 chr17:53674787-53689315 NM_028232
CUST_20288_PI428753551	seq7146	NM_025681///NM_001048175///NM_011387///NM_001168600///NM_001164472///NM_198654///NM_009054///NM_134164///NM_001253739///NM_028185///NM_009261///NM_011235///NM_001081081///NM_001166364///NM_001033237///NM_001033042///NM_010880///NM_001127177///NM_207705///NM_025430///NM_008577///NM_001010826///NM_001145930///NM_177093///NM_001253745///NM_177692///NM_177811///NM_175294///NM_176842///NM_001081021///…	25945 chr17:17402686-17459388 NM_025681///23471 chr14:68606027-68655842 NM_001048175///21204 chr12:80955492-80968079 NM_011387///16993 chrX:150983133-151017293 NM_001168600///14083 chr8:107056877-107060928 NM_001164472///1586 chr1:191063021-191084558 NM_198654///21740 chr13:21179931-21194723 NM_009054///28060 chr19:4445908-4477143 NM_134164///13049 chr8:3681737-3690390 NM_001253739///18865 chr11:…
CUST_15696_PI428753551	seq5547	NM_030235	9454 chr6:56714905-56761911 NM_030235
CUST_32291_PI428753551	seq11326	NM_013688///NM_001013749	26790 chr17:45523434-45542677 NM_013688///26791 chr17:45541940-45549677 NM_001013749
CUST_57678_PI428753551	seq20203	NM_027721	27908 chr18:76993200-77047296 NM_027721
CUST_36532_PI428753551	seq12822	NM_019788///NM_001162932///NM_001039200///NM_009515///NM_001163851///NM_183201///NM_172161///NM_007896///NM_028993///NM_001163848///NM_146157///NM_177366///NM_173186///NM_024201///NM_001013371///NM_175273///NM_027472///NM_029839///NM_001162489///NM_177129///NM_001134717///NM_010508///NM_001163850///NM_011387///NM_181529///NM_008992///NM_182959///NM_001168659///NM_175204///NM_001010833///NM_001163…	3226 chr2:122738505-122749487 NM_019788///24938 chr16:10835059-10843235 NM_001162932///6941 chr4:139352593-139378730 NM_001039200///16031 chrX:8081466-8090491 NM_009515///26061 chr17:24175431-24205562 NM_001163851///19741 chr11:82952102-82964850 NM_183201///9960 chr6:113638467-113695027 NM_172161///3640 chr2:153741287-153773314 NM_007896///13565 chr8:70016123-70042734 NM_028993///26067 chr17:2417…
CUST_37057_PI428753551	seq13008	NM_177722///NM_009177///NM_001038651///NM_001142411///NM_029404///NM_183027///NM_145820///NM_028595///NM_021288///NM_001013777///NM_001143689///NM_080450///NM_001003666///NM_001081499///NM_145707///NM_173740	37 chr1:9908638-9940954 NM_177722///24042 chr15:67102875-67176882 NM_009177///22346 chr13:67339309-67360572 NM_001038651///3538 chr2:150218099-150244874 NM_001142411///9002 chr6:11925881-12012096 NM_029404///578 chr1:79606876-79671972 NM_183027///4534 chr3:66054826-66296819 NM_145820///28362 chr19:11469368-11482196 NM_028595///7490 chr5:30058200-30073625 NM_021288///22957 chr14:33967070-33978764 …
CUST_10150_PI428753551	seq3587	NM_001168218///NM_001163527///NM_001008232///NM_009874///NM_009517///NM_175550///NM_023197///NM_001168220///NM_001003919///NM_001168219///NM_001163528	12498 chr7:118842218-118855998 NM_001168218///3277 chr2:127138769-127143457 NM_001163527///6870 chr4:136206365-136246573 NM_001008232///22594 chr13:100697025-100730942 NM_009874///4312 chr3:32334794-32365665 NM_009517///3273 chr2:127008711-127069814 NM_175550///12495 chr7:118842218-118855998 NM_023197///12496 chr7:118842218-118855613 NM_001168220///27064 chr17:66123520-66152168 NM_001003919///124…
CUST_35660_PI428753551	seq12510	NM_019747///NM_009793	8721 chr5:138139702-138155744 NM_019747///27465 chr18:32939041-33195767 NM_009793
CUST_91343_PI428753551	seq31869	NM_001001454///NM_011994///NM_173441///NM_177366///NM_001165930///NM_021324///NM_001085515///NM_172865///NM_009086///NM_054088///NM_029626///NM_153600///NM_023815///NM_029839///NM_001109765///NM_027534///NM_177602///NM_011798	10590 chr7:4119533-4136241 NM_001001454///24551 chr15:91145871-91191807 NM_011994///27448 chr18:32067734-32104331 NM_173441///7139 chr4:150087503-150105927 NM_177366///22906 chr14:31001393-31012441 NM_001165930///10588 chr7:4119533-4136241 NM_021324///5793 chr4:41495601-41503075 NM_001085515///5716 chr4:26324506-26346652 NM_172865///3316 chr2:129100996-129126595 NM_009086///24441 chr15:84167816-8…
CUST_55088_PI428753551	seq19310	NM_173862///NM_001145955///NM_025676///NM_001170849///NM_001145956///NM_009442///NM_001164472///NM_178659///NM_024450///NM_133229///NM_016858///NM_178932///NM_177366///NM_010956///NM_001164636///NM_001167767///NM_001122899///NM_001271372///NM_001040131///NM_177054///NM_022320///NM_021282///NM_001205369///NM_001172147///NM_027134///NM_033325///NM_019747///NM_001146060///NM_146228///NM_199038///NM_…	23983 chr15:57985903-58010702 NM_173862///6797 chr4:133661425-133672647 NM_001145955///3423 chr2:132816335-132844188 NM_025676///9195 chr6:38551444-38607155 NM_001170849///6796 chr4:133661425-133672647 NM_001145956///2004 chr2:29060263-29087650 NM_009442///14083 chr8:107056877-107060928 NM_001164472///19161 chr11:59450045-59458567 NM_178659///28745 chr19:44203288-44244016 NM_024450///25733 chr16:…
CUST_31129_PI428753551	seq10923	NM_145942	22705 chr13:119690462-119708077 NM_145942
CUST_18207_PI428753551	seq6421	NM_001252287///NM_145495///NM_018796///NM_206534///NM_027193///NM_001271373///NM_144886///NM_001033375///NM_133850///NM_024450///NM_175226///NM_001252282///NM_145150///NM_001164636///NM_183201///NM_001205370///NM_001271374///NM_026448///NM_001159417///NM_001195390///NM_001252587///NM_001033435///NM_001111107///NM_026602///NM_008394///NM_010956///NM_177681///NM_145497///NM_178932///NM_027355///NM_…	18636 chr11:6291597-6359094 NM_001252287///28086 chr19:5050808-5057071 NM_145495///408 chr1:63176831-63180486 NM_018796///21153 chr12:76765573-76783178 NM_206534///5282 chr3:115888183-115929323 NM_027193///20361 chr11:106751226-106767765 NM_001271373///2080 chr2:31670737-31681307 NM_144886///18015 chr10:83543941-83596473 NM_001033375///3630 chr2:153616930-153632781 NM_133850///28745 chr19:4420328…
CUST_45848_PI428753551	seq16110	NM_176842///NM_001170488	9714 chr6:85915719-85930284 NM_176842///9715 chr6:85915719-85930284 NM_001170488
CUST_43222_PI428753551	seq15175	NM_001025313///NM_001013371///NM_011235///NM_178752///NM_080436///NM_145152///NM_011154///NM_198654///NM_175337///NM_197940///NM_008044///NM_001134465///NM_001164274///NM_001114879///NM_023220///NM_028876///NM_177229///NM_029885///NM_013720///NM_177899///NM_029492///NM_172512///NM_009086///NM_175389///NM_001109661///NM_207298///NM_030554///NM_033606///NM_001163741///NM_181315///NM_025433///NM_023…	26439 chr17:33919478-33929290 NM_001025313///25319 chr16:35926515-35939027 NM_001013371///19736 chr11:82873065-82890615 NM_011235///11843 chr7:80232893-80241420 NM_178752///18387 chr10:127759763-127768299 NM_080436///17784 chr10:77897576-77902536 NM_145152///15966 chr9:124474346-124476862 NM_011154///1586 chr1:191063021-191084558 NM_198654///21281 chr12:85234520-85270564 NM_175337///20072 chr11:9…
CUST_40848_PI428753551	seq14343	NM_153796	28759 chr19:45006558-45012762 NM_153796
CUST_68806_PI428753551	seq24064	NM_001142963///NM_001165980///NM_021282///NM_001037713///NM_018796///NM_001162932///NM_146114///NM_009442///NM_033564///NM_030713	29206 chr10:81649069-81667361 NM_001142963///2421 chr2:71055744-71095858 NM_001165980///12849 chr7:140763832-140774977 NM_021282///19492 chr11:72301629-72313733 NM_001037713///408 chr1:63176831-63180486 NM_018796///24938 chr16:10835059-10843235 NM_001162932///1639 chr2:3424131-3455354 NM_146114///2004 chr2:29060263-29087650 NM_009442///24972 chr16:13940695-13949357 NM_033564///14832 chr9:40192316…
CUST_88484_PI428753551	seq30897	NM_033324	25065 chr16:18253965-18289168 NM_033324
CUST_46396_PI428753551	seq16301	NM_173369///NM_010587///NM_001163454///NM_001163852///NM_028016///NM_001033451///NM_010398///NM_177846///NM_011079///NM_173186///NM_001008498///NM_001163853///NM_199007///NM_053252///NM_028056///NM_172762///NM_001128171///NM_001111063///NM_008155///NM_175692///NM_001033469///NM_001029982///NM_027314///NM_001142963///NM_009661///NM_001163850///NM_146109///NM_001080813///NM_001033634///NM_001083902…	13865 chr8:88697028-88751945 NM_173369///25697 chr16:91729371-91920579 NM_010587///18766 chr11:29511757-29515033 NM_001163454///26065 chr17:24175431-24199957 NM_001163852///10113 chr6:122707568-122713778 NM_028016///2838 chr2:91643688-91649791 NM_001033451///26627 chr17:36029977-36032701 NM_010398///3179 chr2:121137292-121140698 NM_177846///8551 chr5:129863435-129879083 NM_011079///26066 chr17:24…
CUST_78689_PI428753551	seq27572	NM_001243001///NM_001243015///NM_001145038///NM_001243011///NM_001085553///NM_001085552///NM_001085551///NM_001085545	29123 chrX:3441736-3443690 NM_001243001///29125 chrX:3750926-3752885 NM_001243015///29148 chrX:33575614-33577314 NM_001145038///29120 chrX:3441731-3443690 NM_001243011///29128 chrX:4289286-4291245 NM_001085553///29124 chrX:3441740-3443690 NM_001085552///29121 chrX:3441731-3443690 NM_001085551///29122 chrX:3441731-3443690 NM_001085545
CUST_60524_PI428753551	seq21185	NM_207278///NM_053130	4628 chr3:84593574-84597032 NM_207278///27568 chr18:37320381-37323913 NM_053130
CUST_74984_PI428753551	seq26265	NM_001039089///NM_011344	21350 chr12:91806043-91849157 NM_001039089///21349 chr12:91806043-91849157 NM_011344
CUST_77188_PI428753551	seq27053	NM_001166645///NM_175363///NM_028876///NM_198127///NM_009054///NM_175273///NM_001013019///NM_198107///NM_198654///NM_021534///NM_001253737///NM_001122667///NM_011977///NM_001033430///NM_001253747///NM_197940///NM_021303///NM_015822///NM_178752///NM_029679///NM_001253743///NM_198302///NM_001081087///NM_025675///NM_001163741///NM_177129///NM_019737///NM_001109765///NM_029885///NM_001115130///NM_033…	13663 chr8:71908606-71918851 NM_001166645///24566 chr15:93398350-93491912 NM_175363///8168 chr5:108121647-108132591 NM_028876///384 chr1:60409619-60481163 NM_198127///21740 chr13:21179931-21194723 NM_009054///15086 chr9:57537528-57543187 NM_175273///28285 chr19:8850785-8853909 NM_001013019///17864 chr10:79894707-79908938 NM_198107///1586 chr1:191063021-191084558 NM_198654///3665 chr2:154587044-15…
CUST_42001_PI428753551	seq14739	NM_212484	18938 chr11:49674706-49712710 NM_212484
CUST_18353_PI428753551	seq6473	NM_008108///NM_001170488///NM_177776///NM_010937///NM_178610///NM_001081081///NM_009209///NM_177811///NM_028049///NM_001164231///NM_177351///NM_027120///NM_001159751///NM_175245///NM_172903///NM_010922///NM_001044720///NM_028349///NM_029148///NM_011591///NM_175523///NM_029752///NM_028611///NM_017375///NM_009874///NM_001024926///NM_011541///NM_198417///NM_021041///NM_001081008///NM_001033128///NM_…	10111 chr6:122605403-122610071 NM_008108///9715 chr6:85915719-85930284 NM_001170488///19495 chr11:72390114-72411713 NM_177776///5110 chr3:103058285-103067914 NM_010937///18217 chr10:111972695-111988430 NM_178610///282 chr1:52163450-52233232 NM_001081081///13884 chr8:92961047-93001667 NM_009209///22349 chr13:67405713-67421418 NM_177811///15051 chr9:55208935-55224433 NM_028049///18854 chr11:4368199…
CUST_68285_PI428753551	seq23881	NM_024182///NM_198127///NM_175273///NM_029492///NM_001025602///NM_001166645///NM_172765///NM_013720///NM_175389///NM_178752///NM_001177845///NM_008448///NM_026054///NM_028876///NM_153600///NM_001033430///NM_001111279///NM_027475///NM_001081287///NM_001114879///NM_026282///NM_212445///NM_028244///NM_018804///NM_153588///NM_198654///NM_054096///NM_001198570///NM_023220///NM_177093///NM_028593///NM_…	27340 chr18:12128850-12157367 NM_024182///384 chr1:60409619-60481163 NM_198127///15086 chr9:57537528-57543187 NM_175273///23332 chr14:57832702-57890262 NM_029492///234 chr1:40440628-40465414 NM_001025602///13663 chr8:71908606-71918851 NM_001166645///14643 chr9:31030644-31075885 NM_172765///3137 chr2:119897228-119969581 NM_013720///5438 chr3:138143538-138159820 NM_175389///11843 chr7:80232893-8024…
CUST_8097_PI428753551	seq2865	NM_201369	8937 chr5:150635973-150665612 NM_201369
CUST_93084_PI428753551	seq32457	NM_175372	10600 chr7:4425665-4445657 NM_175372
CUST_67275_PI428753551	seq23534	NM_008984	27069 chr17:66666848-67354459 NM_008984
CUST_93586_PI428753551	seq32629	NM_001007570///NM_178599///NM_025927///NM_010934///NM_177692///NM_026409///NM_177766///NM_201369///NM_176842///NM_010448///NM_011541///NM_001159750///NM_027490///NM_001044720///NM_007920///NM_001159751///NM_001081253///NM_001190795///NM_080446///NM_023505///NM_027241///NM_001081101///NM_183319///NM_021042///NM_001162999///NM_026039///NM_010774///NM_177811///NM_011511///NM_001038594///NM_009767///…	13578 chr8:70184340-70212281 NM_001007570///7826 chr5:72157000-72168183 NM_178599///20005 chr11:97315716-97329920 NM_025927///13524 chr8:66697422-66706798 NM_010934///10927 chr7:19505804-19508331 NM_177692///8505 chr5:124552864-124569660 NM_026409///13683 chr8:72477995-72492614 NM_177766///8937 chr5:150635973-150665612 NM_201369///9714 chr6:85915719-85930284 NM_176842///18978 chr11:51600100-51606…
CUST_38353_PI428753551	seq13467	NM_001033375///NM_177054///NM_008394///NM_199038///NM_023045///NM_001079876///NM_001163628///NM_007389///NM_001252288///NM_001205369///NM_009924///NM_001252283///NM_146064///NM_177670///NM_028527///NM_010380///NM_001205371///NM_020273///NM_030152///NM_177582///NM_001024726///NM_030713///NM_145378///NM_153167///NM_026209///NM_025676///NM_001252587///NM_001101478///NM_001033394///NM_001271372///NM_…	18015 chr10:83543941-83596473 NM_001033375///3199 chr2:121866970-121936207 NM_177054///23255 chr14:55603985-55610030 NM_008394///3201 chr2:121866970-121936207 NM_199038///23521 chr14:70654246-70766628 NM_023045///18080 chr10:89408823-89443967 NM_001079876///10497 chr6:145211134-145216542 NM_001163628///2460 chr2:73563281-73580306 NM_007389///18638 chr11:6292558-6359094 NM_001252288///3200 chr2:12…
CUST_29120_PI428753551	seq10239	NM_001101475///NM_025292///NM_001080743	27754 chr18:60293380-60303016 NM_001101475///21212 chr12:81492194-81532907 NM_025292///7613 chr5:34660379-34701088 NM_001080743
CUST_48903_PI428753551	seq17174	NM_033072	18359 chr10:127281956-127288771 NM_033072
CUST_95334_PI428753551	seq33222	NM_011725///NM_001025607///NM_001100445///NM_001100446///NM_001037748	16334 chrX:53783748-53797696 NM_011725///16169 chrX:26028214-26051041 NM_001025607///16171 chrX:26286977-26310044 NM_001100445///16165 chrX:24552250-24574895 NM_001100446///29192 chrY:22835091-22861268 NM_001037748
CUST_29215_PI428753551	seq10272	NM_001164503///NM_009374	23586 chr14:78492246-78536860 NM_001164503///3335 chr2:130012374-130050399 NM_009374
CUST_45244_PI428753551	seq15899	NM_153116	7316 chr5:5537457-5559501 NM_153116
CUST_64721_PI428753551	seq22648	NM_172918	14470 chr9:19622091-19649731 NM_172918
CUST_6170_PI428753551	seq2182	NM_027287///NM_025926	5534 chr3:152183955-152210299 NM_027287///5533 chr3:152183955-152193843 NM_025926
CUST_9416_PI428753551	seq3334	NM_001162943	12317 chr7:105752989-105787550 NM_001162943
CUST_5149_PI428753551	seq1814	NM_175200	360 chr1:59050506-59094900 NM_175200
CUST_50556_PI428753551	seq17750	NM_011067	7153 chr4:151003655-151044622 NM_011067
CUST_67126_PI428753551	seq23482	NM_009793	27465 chr18:32939041-33195767 NM_009793
CUST_55848_PI428753551	seq19572	NM_144491///NM_027136	19574 chr11:75177643-75190483 NM_144491///19573 chr11:75175943-75178808 NM_027136
CUST_39075_PI428753551	seq13724	NM_001128170///NM_008622///NM_026445///NM_001161424///NM_021402///NM_011195///NM_001166388///NM_199007///NM_001163848///NM_026029///NM_001163849///NM_025864///NM_001161423///NM_001008426///NM_173186///NM_001142938///NM_026950///NM_145391///NM_010547///NM_144826///NM_001271472///NM_177192///NM_001163853///NM_029423///NM_001033540///NM_010587///NM_001163847///NM_028148///NM_178875///NM_053164///NM_…	13867 chr8:88697028-88751945 NM_001128170///7531 chr5:31140661-31154242 NM_008622///8550 chr5:129846990-129863951 NM_026445///16505 chrX:74393291-74453778 NM_001161424///7265 chr4:155943831-155959604 NM_021402///26851 chr17:46755663-46763712 NM_011195///24067 chr15:73724930-73758766 NM_001166388///335 chr1:57995974-58026277 NM_199007///26067 chr17:24175431-24205562 NM_001163848///19604 chr11:7622…
CUST_6593_PI428753551	seq2334	NM_029679///NM_172550///NM_001048175///NM_183201///NM_001033634///NM_001082553///NM_025391///NM_172510///NM_011732///NM_001013019///NM_029839///NM_197940///NM_021534///NM_053186///NM_178752///NM_030554///NM_053155///NM_001164472///NM_013671///NM_026490///NM_009086///NM_001081287///NM_028945///NM_029885///NM_029432///NM_027534///NM_009054///NM_001024717///NM_011387///NM_028876///NM_021605///NM_029…	21875 chr13:24638648-24733806 NM_029679///17744 chr10:76459567-76469114 NM_172550///23471 chr14:68606027-68655842 NM_001048175///19741 chr11:82952102-82964850 NM_183201///6325 chr4:108227755-108301090 NM_001033634///27864 chr18:69979131-70141590 NM_001082553///14082 chr8:107056877-107060928 NM_025391///941 chr1:132026621-132068062 NM_172510///6522 chr4:119277327-119294513 NM_011732///28285 chr19:…
CUST_45345_PI428753551	seq15934	NM_025675///NM_177366///NM_198654///NM_175204///NM_008992///NM_019788///NM_007386///NM_172161///NM_001113553///NM_001010833///NM_009755///NM_010508///NM_029420///NM_001081105///NM_001162932	3062 chr2:114516418-114654928 NM_025675///7139 chr4:150087503-150105927 NM_177366///1586 chr1:191063021-191084558 NM_198654///23203 chr14:54625310-54629556 NM_175204///21263 chr12:84602531-84617466 NM_008992///3226 chr2:122738505-122749487 NM_019788///5763 chr4:40143265-40199009 NM_007386///9960 chr6:113638467-113695027 NM_172161///9961 chr6:113638467-113695027 NM_001113553///26606 chr17:35841498…
CUST_78548_PI428753551	seq27524	NM_001008232	6870 chr4:136206365-136246573 NM_001008232
CUST_68571_PI428753551	seq23981	NM_001114679	18903 chr11:48946150-48979381 NM_001114679
CUST_37780_PI428753551	seq13265	NM_007896	3640 chr2:153741287-153773314 NM_007896
CUST_70533_PI428753551	seq24674	NM_001160370///NM_021282///NM_001079876///NM_020584///NM_010956///NM_001252282///NM_001170849///NM_206534///NM_026177///NM_001271373///NM_177054///NM_178620///NM_016720///NM_194341///NM_001111107///NM_175226///NM_009442///NM_020273///NM_008826///NM_001160371///NM_001162932///NM_145495///NM_016858///NM_001252587///NM_001252287///NM_199038///NM_001033435///NM_026701///NM_033564///NM_177366///NM_001…	49 chr1:11414105-11601821 NM_001160370///12849 chr7:140763832-140774977 NM_021282///18080 chr10:89408823-89443967 NM_001079876///14166 chr8:112011359-112020528 NM_020584///18637 chr11:6291597-6359094 NM_010956///18634 chr11:6291597-6359094 NM_001252282///9195 chr6:38551444-38607155 NM_001170849///21153 chr12:76765573-76783178 NM_206534///23566 chr14:76086232-76110815 NM_026177///20361 chr11:10675…
CUST_33508_PI428753551	seq11749	NM_001081242///NM_025475///NM_001081253///NM_175550///NM_012027///NM_001038593///NM_177692///NM_181278///NM_019682///NM_001160370///NM_001081081///NM_009793///NM_008081///NM_001146005///NM_134164///NM_001038594///NM_001243118///NM_001081008///NM_177815///NM_001081021///NM_001252651///NM_010740///NM_178020///NM_176912///NM_001159351///NM_007782///NM_001034900///NM_025283///NM_080450///NM_009008///…	15270 chr9:67217085-67559703 NM_001081242///3166 chr2:120609436-120620818 NM_025475///23874 chr15:36150060-36164884 NM_001081253///3273 chr2:127008711-127069814 NM_175550///19173 chr11:59662495-59780860 NM_012027///1087 chr1:143739349-143749678 NM_001038593///10927 chr7:19505804-19508331 NM_177692///22205 chr13:55693124-55703500 NM_181278///8327 chr5:115297110-115300990 NM_019682///49 chr1:114141…
CUST_74788_PI428753551	seq26198	NM_025675///NM_201607///NM_177366///NM_030554///NM_033477///NM_181529///NM_001033634///NM_145152///NM_001164274///NM_026282///NM_001083114///NM_008044///NM_178752///NM_001163741///NM_001033430///NM_020275///NM_001177595///NM_025433///NM_001040026///NM_022891///NM_001122667///NM_177229///NM_172765///NM_183283///NM_053186///NM_146062///NM_023200///NM_029679///NM_172512///NM_001013019///NM_173437///…	3062 chr2:114516418-114654928 NM_025675///13612 chr8:70724064-70751176 NM_201607///7139 chr4:150087503-150105927 NM_177366///27865 chr18:69979131-70053369 NM_030554///26555 chr17:35126402-35128855 NM_033477///22964 chr14:34220046-34230421 NM_181529///6325 chr4:108227755-108301090 NM_001033634///17784 chr10:77897576-77902536 NM_145152///3138 chr2:119897228-119969581 NM_001164274///14564 chr9:21755…
CUST_52180_PI428753551	seq18307	NM_001024928	10671 chr7:6286580-6307883 NM_001024928
CUST_62021_PI428753551	seq21700	NM_008044///NM_198654///NM_019737///NM_001111279///NM_029001///NM_001024856///NM_001170849///NM_001134717///NM_001081087///NM_198107///NM_001163734///NM_001025313///NM_001115130///NM_009054///NM_028993///NM_001177845///NM_001163848///NM_013671///NM_024182///NM_001167939///NM_011235///NM_029840///NM_173186///NM_001033042///NM_001122667///NM_027935///NM_177129///NM_001010833///NM_001164274///NM_153…	28513 chr19:24261453-24280586 NM_008044///1586 chr1:191063021-191084558 NM_198654///27387 chr18:20684599-20746404 NM_019737///579 chr1:79702262-79761769 NM_001111279///22640 chr13:108214404-108287107 NM_029001///3170 chr2:120732817-120850418 NM_001024856///9195 chr6:38551444-38607155 NM_001170849///8495 chr5:124328089-124341844 NM_001134717///2397 chr2:69670120-69684239 NM_001081087///17864 chr10…
CUST_94635_PI428753551	seq32986	NM_028049///NM_032002	15051 chr9:55208935-55224433 NM_028049///15052 chr9:55220222-55283625 NM_032002
CUST_52811_PI428753551	seq18525	NM_008173	27631 chr18:39410545-39487245 NM_008173
CUST_13862_PI428753551	seq4898	NM_028112///NM_001039088	27848 chr18:67774876-67792593 NM_028112///27849 chr18:67774876-67795487 NM_001039088
CUST_44826_PI428753551	seq15738	NM_177155///NM_030132///NM_023755///NM_145226///NM_020584///NM_001166585///NM_172884///NM_172450///NM_001142697///NM_133925///NM_172662///NM_001166584///NM_012000///NM_001045540///NM_130449///NM_009346///NM_010876///NM_178309///NM_175515///NM_170669	10302 chr6:129729041-129740484 NM_177155///23953 chr15:51877441-51884622 NM_030132///846 chr1:118627945-118685168 NM_023755///8397 chr5:120753098-120777659 NM_145226///14166 chr8:112011359-112020528 NM_020584///12449 chr7:112759384-112906805 NM_001166585///8268 chr5:113086323-113163313 NM_172884///26297 chr17:28896395-28915324 NM_172450///27419 chr18:25136039-25165965 NM_001142697///9080 chr6:291…
CUST_44569_PI428753551	seq15646	NM_001024837///NM_130895///NM_175399///NM_001039533	17763 chr10:77290727-77418273 NM_001024837///17762 chr10:77290727-77418273 NM_130895///24165 chr15:76327397-76330670 NM_175399///24970 chr16:13833930-13903135 NM_001039533
CUST_70904_PI428753551	seq24806	NM_012050///NM_001163849///NM_001039158///NM_025593///NM_025864///NM_001081363///NM_001029982///NM_146115///NM_011061///NM_001195348///NM_133850///NM_001128169///NM_175692///NM_001111063///NM_010398///NM_172796///NM_172861///NM_001177973///NM_145391///NM_028148///NM_130860///NM_001195390///NM_008812///NM_001164057///NM_001190409///NM_177846///NM_177670///NM_001195338///NM_008363///NM_001142938///…	22108 chr13:49582747-49592609 NM_012050///26063 chr17:24175431-24205562 NM_001163849///7267 chr4:155943831-155959604 NM_001039158///12920 chr7:141471860-141475153 NM_025593///1591 chr1:191325965-191352925 NM_025864///1569 chr1:189640614-189688086 NM_001081363///12716 chr7:128744870-128784835 NM_001029982///1844 chr2:25192720-25196813 NM_146115///6957 chr4:140745508-140774203 NM_011061///28875 chr…
CUST_93073_PI428753551	seq32454	NM_011089///NM_011091///NM_011095///NM_001166672///NM_011094///NM_011090///NM_011088///NM_011087	10577 chr7:3836810-3845051 NM_011089///10580 chr7:3838126-3898092 NM_011091///10576 chr7:3712505-3720382 NM_011095///10582 chr7:3884214-3898092 NM_001166672///10579 chr7:3838121-3898120 NM_011094///10584 chr7:3908280-3915501 NM_011090///10581 chr7:3838154-3898093 NM_011088///10578 chr7:3836815-3915484 NM_011087
CUST_89361_PI428753551	seq31196	NM_010774///NM_001170960///NM_001033851///NM_026854///NM_020261	9995 chr6:115840697-115853341 NM_010774///27693 chr18:49696145-49755601 NM_001170960///24545 chr15:90643323-90679388 NM_001033851///27692 chr18:49696145-49755601 NM_026854///10880 chr7:18606343-18616501 NM_020261
CUST_81678_PI428753551	seq28588	NM_001252490///NM_001252493///NM_001252491///NM_001252489///NM_001252492///NM_207530	27351 chr18:12755312-12863380 NM_001252490///27355 chr18:12755312-12862713 NM_001252493///27354 chr18:12755312-12862713 NM_001252491///27357 chr18:12755312-12879979 NM_001252489///27353 chr18:12755312-12862713 NM_001252492///27356 chr18:12755312-12941841 NM_207530
CUST_24655_PI428753551	seq8693	NM_172567///NM_001145955///NM_027193///NM_009230///NM_008577///NM_027134///NM_001145956///NM_018878///NM_172493///NM_001033128///NM_012027///NM_001034900///NM_177815///NM_026057///NM_172903///NM_021326///NM_146238///NM_001033394///NM_023585///NM_145958///NM_009523///NM_001161413///NM_080450///NM_027355///NM_001037166///NM_175550///NM_025299///NM_172421///NM_177323///NM_026390///NM_025475///NM_001…	20321 chr11:105126425-105141146 NM_172567///6797 chr4:133661425-133672647 NM_001145955///5282 chr3:115888183-115929323 NM_027193///1172 chr1:156428108-156474328 NM_009230///28262 chr19:8706882-8713897 NM_008577///15234 chr9:65435782-65453054 NM_027134///6796 chr4:133661425-133672647 NM_001145956///7470 chr5:27740665-27791339 NM_018878///16796 chrX:129749742-130465833 NM_172493///28078 chr19:48868…
CUST_93098_PI428753551	seq32462	NM_172895	10620 chr7:4753226-4771270 NM_172895
CUST_58724_PI428753551	seq20566	NM_001146005///NM_015769///NM_009793///NM_029148///NM_028838///NM_028150///NM_001159519///NM_001168600///NM_019834///NM_009874///NM_008559///NM_008997///NM_001007570///NM_145958///NM_001039080///NM_001204167///NM_001145930///NM_001081387///NM_025836///NM_001077360///NM_011882///NM_001162999///NM_009523///NM_011511///NM_144809///NM_177351///NM_145987///NM_025299///NM_001093759///NM_023505///NM_029…	10828 chr7:16234585-16242331 NM_001146005///24957 chr16:13109736-13152009 NM_015769///27465 chr18:32939041-33195767 NM_009793///3430 chr2:134594502-134644121 NM_029148///15780 chr9:110951545-110984064 NM_028838///7548 chr5:31514569-31526762 NM_028150///19318 chr11:68985701-69008460 NM_001159519///16993 chrX:150983133-151017293 NM_001168600///8304 chr5:114727408-114773491 NM_019834///22594 chr13:1…
CUST_94781_PI428753551	seq33034	NM_205844	15350 chr9:76164102-76213657 NM_205844
CUST_29370_PI428753551	seq10325	NM_133208	19260 chr11:62711486-62729093 NM_133208
CUST_40388_PI428753551	seq14183	NM_175399	24165 chr15:76327397-76330670 NM_175399
CUST_80709_PI428753551	seq28259	NM_028762	8379 chr5:120116513-120198971 NM_028762
CUST_95134_PI428753551	seq33155	NM_033606///NM_001163061///NM_001166493///NM_001005916///NM_001033041///NM_023585///NM_153586///NM_001159599///NM_001146059///NM_018878///NM_001025245///NM_030250///NM_026366///NM_001112697///NM_019505///NM_001159331///NM_026448///NM_023815///NM_009924///NM_198619///NM_025875///NM_001172147///NM_001142943///NM_001271018///NM_146064///NM_133229///NM_053161///NM_013612///NM_001102407///NM_173862///…	9639 chr6:83057844-83067219 NM_033606///15442 chr9:88548020-88571086 NM_001163061///27139 chr17:75435905-75529053 NM_001166493///26230 chr17:26973179-26976203 NM_001005916///888 chr1:127729413-127767564 NM_001033041///24985 chr16:15550986-15594518 NM_023585///16918 chrX:139941528-139998595 NM_153586///7165 chr4:152039327-152060038 NM_001159599///15775 chr9:110880174-110900530 NM_001146059///7470 …
CUST_71554_PI428753551	seq25035	NM_183185///NM_011077///NM_172678///NM_177722	16154 chrX:21079150-21089229 NM_183185///17048 chrX:157162075-157415286 NM_011077///4348 chr3:36066000-36092857 NM_172678///37 chr1:9908638-9940954 NM_177722
CUST_30386_PI428753551	seq10668	NM_010932///NM_001159351///NM_013507///NM_178932///NM_177670///NM_153542///NM_001102407///NM_027193///NM_001005508///NM_025875///NM_009924///NM_172833///NM_173862///NM_001159331///NM_001253814///NM_177192///NM_198619///NM_146228///NM_023585///NM_009457///NM_001013381///NM_001145955///NM_146064///NM_026448///NM_001033394///NM_008081///NM_001112697///NM_053161///NM_153167///NM_177067///NM_153586///…	23422 chr14:65400673-65425472 NM_010932///24986 chr16:15550986-15594518 NM_001159351///12436 chr7:111067985-111083030 NM_013507///20209 chr11:101325063-101329694 NM_178932///6427 chr4:116551528-116555943 NM_177670///17590 chr10:61475833-61582228 NM_153542///5014 chr3:96629928-96633791 NM_001102407///5282 chr3:115888183-115929323 NM_027193///1367 chr1:171388960-171410239 NM_001005508///5013 chr3:9…
CUST_85942_PI428753551	seq30030	NM_207653///NM_026154///NM_001170849///NM_021282///NM_172581///NM_001033394///NM_178698///NM_001252282///NM_153542///NM_198619///NM_027468///NM_177054///NM_027462///NM_026366///NM_146228///NM_026448///NM_001101478///NM_009924///NM_011503///NM_001271018///NM_033325///NM_026209///NM_001033041///NM_001205369///NM_153167///NM_001252288///NM_001104529///NM_199038///NM_001145955///NM_172401///NM_023045…	354 chr1:58713286-58758882 NM_207653///19999 chr11:97041586-97049213 NM_026154///9195 chr6:38551444-38607155 NM_001170849///12849 chr7:140763832-140774977 NM_021282///21254 chr12:84345317-84361821 NM_172581///7254 chr4:155781591-155785874 NM_001033394///6798 chr4:133661425-133672647 NM_178698///18634 chr11:6291597-6359094 NM_001252282///17590 chr10:61475833-61582228 NM_153542///7072 chr4:14782298…
CUST_20872_PI428753551	seq7349	NM_001025313///NM_001177845///NM_009054///NM_028993///NM_026490///NM_001145804///NM_028876///NM_001163847///NM_148944///NM_172510///NM_001168659///NM_001170849///NM_001163851///NM_010508///NM_011083///NM_001001454///NM_054096///NM_011154///NM_033477///NM_198654///NM_008992///NM_172512///NM_001160370///NM_029492///NM_001082553///NM_001163415///NM_181315///NM_183201///NM_172550///NM_011798///NM_018…	26439 chr17:33919478-33929290 NM_001025313///14673 chr9:35184391-35200291 NM_001177845///21740 chr13:21179931-21194723 NM_009054///13565 chr8:70016123-70042734 NM_028993///9626 chr6:81957842-81965949 NM_026490///936 chr1:131910458-131936321 NM_001145804///8168 chr5:108121647-108132591 NM_028876///26064 chr17:24175431-24205562 NM_001163847///15049 chr9:55028156-55048544 NM_148944///941 chr1:132026…
CUST_79002_PI428753551	seq27677	NM_028150///NM_172468///NM_023651///NM_001162932///NM_001122595///NM_177081///NM_026917///NM_145490///NM_001136235///NM_198110///NM_001012434///NM_011266///NM_007780///NM_172134///NM_025430///NM_001202500///NM_025475///NM_175731///NM_027435///NM_001168386///NM_001243118///NM_001076791///NM_138655///NM_134164///NM_001159519///NM_028603///NM_001145930///NM_001033337///NM_027007///NM_001243117///NM_…	7548 chr5:31514569-31526762 NM_028150///6024 chr4:59805650-59904740 NM_172468///18738 chr11:23646479-23665935 NM_023651///24938 chr16:10835059-10843235 NM_001162932///16747 chrX:107149454-107173661 NM_001122595///1008 chr1:135132725-135145320 NM_177081///15937 chr9:123072310-123113205 NM_026917///26952 chr17:55892093-55898930 NM_145490///12001 chr7:97451334-97459557 NM_001136235///16992 chrX:1509…
CUST_76648_PI428753551	seq26854	NM_024450///NM_178698///NM_177229///NM_027193///NM_020584///NM_172401///NM_001270988///NM_001145956///NM_001081253///NM_001033394///NM_023397///NM_172421///NM_001271018///NM_001013381///NM_146064///NM_133221///NM_172581///NM_001113374///NM_001177595///NM_019459///NM_013826///NM_177670///NM_001145955///NM_001025245///NM_001113375///NM_175389///NM_001177594///NM_172833///NM_020275///NM_001167767	28745 chr19:44203288-44244016 NM_024450///6798 chr4:133661425-133672647 NM_178698///19249 chr11:62401377-62457332 NM_177229///5282 chr3:115888183-115929323 NM_027193///14166 chr8:112011359-112020528 NM_020584///20760 chr12:8208107-8285759 NM_172401///20723 chr12:3426857-3506849 NM_001270988///6796 chr4:133661425-133672647 NM_001145956///23874 chr15:36150060-36164884 NM_001081253///7254 chr4:15578…
CUST_49544_PI428753551	seq17399	NM_199018///NM_030713///NM_010587///NM_001111063///NM_001271472///NM_012050///NM_001164057///NM_022723///NM_153159///NM_007626///NM_026445///NM_033325///NM_145497///NM_001161423///NM_026603///NM_001037713///NM_001110216///NM_029816///NM_001136067///NM_177681///NM_028410///NM_170758///NM_001161424///NM_009425///NM_001081326///NM_011661///NM_009634///NM_030131///NM_177192///NM_001161421///NM_001111…	16627 chrX:99042581-99074728 NM_199018///14832 chr9:40192316-40213604 NM_030713///25697 chr16:91729371-91920579 NM_010587///25069 chr16:18406882-18413494 NM_001111063///24433 chr15:83602583-83725039 NM_001271472///22108 chr13:49582747-49592609 NM_012050///28157 chr19:5941105-5964206 NM_001164057///24432 chr15:83602583-83725039 NM_022723///6609 chr4:125118414-125127881 NM_153159///24827 chr15:1031…
CUST_91611_PI428753551	seq31959	NM_009097	6800 chr4:133847290-133887799 NM_009097
CUST_80652_PI428753551	seq28239	NM_001161421///NM_001039157///NM_011079///NM_153159///NM_001128170///NM_001142937///NM_130860///NM_001136496///NM_001177975///NM_175692///NM_001008426///NM_170758///NM_012050///NM_001114597///NM_017467///NM_001195338///NM_172861///NM_173369///NM_001142938///NM_001033540///NM_008155///NM_001163454///NM_008622///NM_008326///NM_011061///NM_001167889///NM_001163848///NM_010398///NM_009425///NM_177670…	16507 chrX:74424612-74453778 NM_001161421///7268 chr4:155943831-155959604 NM_001039157///8551 chr5:129863435-129879083 NM_011079///6609 chr4:125118414-125127881 NM_153159///13867 chr8:88697028-88751945 NM_001128170///21411 chr12:102739830-102743661 NM_001142937///2125 chr2:32705782-32712784 NM_130860///22294 chr13:62453016-62466812 NM_001136496///16476 chrX:74013914-74023918 NM_001177975///3770 c…
CUST_80185_PI428753551	seq28079	NM_019541	22284 chr13:61246747-61255348 NM_019541
CUST_5438_PI428753551	seq1918	NM_178930	28796 chr19:46152558-46286510 NM_178930
CUST_68205_PI428753551	seq23854	NM_199038///NM_010380///NM_027187///NM_001161800///NM_001243307///NM_001252287///NM_145497///NM_027193///NM_009119///NM_001167767///NM_146114///NM_001252288///NM_194341///NM_030713///NM_172462///NM_009634///NM_029752///NM_001205371///NM_001101478///NM_001170395///NM_177670///NM_007389///NM_177359///NM_020273///NM_009909///NM_021282///NM_019747///NM_008826///NM_178620///NM_001033041///NM_030147///…	3201 chr2:121866970-121936207 NM_199038///26571 chr17:35263094-35267497 NM_010380///13808 chr8:84956610-84966011 NM_027187///7420 chr5:24100590-24161231 NM_001161800///28112 chr19:5453163-5457563 NM_001243307///18636 chr11:6291597-6359094 NM_001252287///28474 chr19:18632016-18652184 NM_145497///5282 chr3:115888183-115929323 NM_027193///23328 chr14:57798189-57804980 NM_009119///20762 chr12:8208127…
CUST_25011_PI428753551	seq8816	NM_025864///NM_001161422///NM_019519///NM_001163851///NM_197996///NM_199007///NM_172861///NM_001081363///NM_007744///NM_013534///NM_001114597///NM_028148///NM_011061///NM_008363///NM_031871///NM_029763///NM_001136067///NM_027314///NM_001161423///NM_001161421///NM_001008498///NM_001081326///NM_001033540///NM_001083902///NM_001195348///NM_001177975///NM_008812///NM_026950///NM_173186///NM_001159662…	1591 chr1:191325965-191352925 NM_025864///16509 chrX:74429315-74453778 NM_001161422///23271 chr14:55715877-55722176 NM_019519///26061 chr17:24175431-24205562 NM_001163851///17602 chr10:62185396-62231218 NM_197996///335 chr1:57995974-58026277 NM_199007///4310 chr3:31202856-31310319 NM_172861///1569 chr1:189640614-189688086 NM_001081363///25068 chr16:18406882-18426716 NM_007744///10169 chr6:1248410…
CUST_55389_PI428753551	seq19413	NM_177776///NM_001200002///NM_026390///NM_010934///NM_001081242///NM_001083810///NM_001033128///NM_172773///NM_001111062///NM_181278///NM_201245///NM_001081253///NM_027435///NM_021042///NM_020570///NM_001161413///NM_133669///NM_011195///NM_001243118///NM_008997///NM_001252666///NM_001164231///NM_019747///NM_001128169///NM_145958///NM_020621///NM_026282///NM_025283///NM_001033634///NM_026557///NM_…	19495 chr11:72390114-72411713 NM_177776///15820 chr9:114401095-114411201 NM_001200002///895 chr1:128244181-128279377 NM_026390///13524 chr8:66697422-66706798 NM_010934///15270 chr9:67217085-67559703 NM_001081242///2904 chr2:101714285-101797707 NM_001083810///28078 chr19:4886882-4906627 NM_001033128///15381 chr9:78536509-78588027 NM_172773///25070 chr16:18406882-18426716 NM_001111062///22205 chr13…
CUST_75242_PI428753551	seq26357	NM_010917///NM_001145799///NM_030739///NM_001037842///NM_001146707///NM_011881///NM_183116///NM_053097///NM_007796	21700 chr13:13437602-13512275 NM_010917///22277 chr13:60934155-60936566 NM_001145799///10656 chr7:5408890-5413145 NM_030739///9705 chr6:85760631-85765744 NM_001037842///18212 chr10:111480617-111498150 NM_001146707///13136 chr8:13405081-13421949 NM_011881///17320 chr10:23796986-23827968 NM_183116///9704 chr6:85760631-85762480 NM_053097///22278 chr13:60934155-60936625 NM_007796
CUST_72775_PI428753551	seq25465	NM_021324///NM_178648///NM_021534///NM_008566///NM_181315///NM_011798///NM_011505///NM_025681///NM_145822///NM_178634///NM_011154///NM_001163276///NM_008448///NM_011794///NM_009283///NM_175294///NM_001039371///NM_145152///NM_001163684///NM_134141///NM_001024717///NM_153409///NM_019494///NM_001165930///NM_020275///NM_001111279///NM_172480///NM_001145804///NM_177843///NM_001048175///NM_029626///NM_…	10588 chr7:4119533-4136241 NM_021324///13346 chr8:33619586-33641976 NM_178648///3665 chr2:154587044-154603673 NM_021534///13697 chr8:75109528-75128439 NM_008566///17097 chrX:163976822-164028010 NM_181315///15953 chr9:123852315-123862029 NM_011798///19881 chr11:90476493-90638108 NM_011505///25945 chr17:17402686-17459388 NM_025681///10919 chr7:19356009-19359483 NM_145822///2373 chr2:65845767-660315…
CUST_24733_PI428753551	seq8719	NM_012048	22528 chr13:96480689-96542485 NM_012048
CUST_81714_PI428753551	seq28600	NM_001271357///NM_146018///NM_001271356	19179 chr11:59791408-59809601 NM_001271357///19176 chr11:59791408-59810039 NM_146018///19178 chr11:59791408-59810039 NM_001271356
CUST_47020_PI428753551	seq16515	NM_172646///NM_001038619	1230 chr1:161990223-162478034 NM_172646///1229 chr1:161987302-162478030 NM_001038619
CUST_65872_PI428753551	seq23045	NM_001080549	16770 chrX:111575204-111697079 NM_001080549
CUST_63194_PI428753551	seq22116	NM_001243119///NM_011511///NM_001037955///NM_008997///NM_020621///NM_001136235///NM_001024926///NM_001204167///NM_177351///NM_001168600///NM_001252665///NM_001012434///NM_016681///NM_027435///NM_021883///NM_012027///NM_001160370///NM_019747///NM_011995///NM_007920///NM_134164///NM_019541///NM_001112731///NM_008078///NM_008577///NM_198110///NM_138655///NM_001164231///NM_001081387///NM_001038594///…	15959 chr9:124291804-124312694 NM_001243119///10477 chr6:142587862-142702274 NM_011511///21936 chr13:30660101-30710459 NM_001037955///26427 chr17:33742484-33760486 NM_008997///16647 chrX:100590154-100594869 NM_020621///12001 chr7:97451334-97459557 NM_001136235///19502 chr11:72777232-72795839 NM_001024926///2441 chr2:71981215-72144454 NM_001204167///15044 chr9:54917290-54949924 NM_177351///16993 c…
CUST_88488_PI428753551	seq30899	NM_001164531///NM_181072///NM_011338///NM_027435///NM_025283///NM_019682///NM_001159519///NM_175523///NM_176842///NM_026166///NM_001146005///NM_007473///NM_001112731///NM_172468///NM_001038592///NM_001038594///NM_080450///NM_025962///NM_024273///NM_176912///NM_025475///NM_029998///NM_001037955///NM_001162999///NM_198417///NM_025430///NM_172134///NM_028150///NM_019747///NM_023505///NM_183319///NM_…	28711 chr19:42170567-42194592 NM_001164531///15287 chr9:70207350-70400067 NM_181072///19766 chr11:83572917-83578636 NM_011338///23987 chr15:58094047-58135082 NM_027435///311 chr1:55131245-55154899 NM_025283///8327 chr5:115297110-115300990 NM_019682///19318 chr11:68985701-69008460 NM_001159519///9476 chr6:57506502-57535426 NM_175523///9714 chr6:85915719-85930284 NM_176842///18096 chr10:91083039-91…
CUST_65218_PI428753551	seq22820	NM_001252439///NM_001252440///NM_025967///NM_001252438	25591 chr16:78540336-78576688 NM_001252439///25590 chr16:78540336-78576688 NM_001252440///25592 chr16:78540336-78576688 NM_025967///25593 chr16:78540336-78576688 NM_001252438
CUST_73489_PI428753551	seq25727	NM_026263///NM_029432///NM_019505///NM_146062///NM_027534///NM_133221///NM_175489///NM_007808///NM_001122667///NM_029840///NM_197940///NM_001145954///NM_011484///NM_001013371///NM_010880///NM_175294///NM_183142///NM_008992///NM_173863///NM_172510///NM_198654///NM_001025602///NM_175363///NM_054096///NM_177366///NM_001177845///NM_001159324///NM_008622///NM_001034862///NM_028993///NM_001177847///NM_…	8312 chr5:114853714-114883879 NM_026263///3367 chr2:130707853-130840110 NM_029432///19872 chr11:89037582-89060748 NM_019505///24567 chr15:93398350-93491912 NM_146062///818 chr1:106720410-106759742 NM_027534///8387 chr5:120511192-120534024 NM_133221///18208 chr10:111164802-111297247 NM_175489///9375 chr6:50562563-50566474 NM_007808///24958 chr16:13256481-13417529 NM_001122667///5700 chr4:21757382-…
CUST_70417_PI428753551	seq24633	NM_172550///NM_001037955///NM_001168600///NM_019505///NM_177186///NM_001109765///NM_001161413///NM_011266///NM_001082553///NM_177899///NM_172510///NM_019774///NM_173033///NM_001001454///NM_033606///NM_148944///NM_203319///NM_001083114///NM_175245///NM_201607///NM_001170855///NM_175731///NM_008317///NM_172765///NM_026166///NM_023220///NM_028150///NM_011732///NM_133220///NM_033477///NM_009318///NM_…	17744 chr10:76459567-76469114 NM_172550///21936 chr13:30660101-30710459 NM_001037955///16993 chrX:150983133-151017293 NM_001168600///19872 chr11:89037582-89060748 NM_019505///7240 chr4:155601416-155623340 NM_177186///10589 chr7:4119533-4136241 NM_001109765///28261 chr19:8706882-8723369 NM_001161413///13570 chr8:70130806-70139197 NM_011266///27864 chr18:69979131-70141590 NM_001082553///13553 chr8:…
CUST_1715_PI428753551	seq606	NM_172775	15723 chr9:109095436-109119915 NM_172775
CUST_90406_PI428753551	seq31550	NM_145531	3208 chr2:122053526-122118386 NM_145531
CUST_23226_PI428753551	seq8183	NM_007972///NM_177625///NM_001038593///NM_001165929///NM_001025613///NM_010307///NM_001004150///NM_172567///NM_016681///NM_001159750///NM_001033128///NM_080450///NM_001242368///NM_026186///NM_203319///NM_172644///NM_001252662///NM_019774///NM_173033///NM_001160370///NM_009008///NM_001033164///NM_145987///NM_008081///NM_029148///NM_207705///NM_025780///NM_175204///NM_001025614///NM_026557///NM_026…	13122 chr8:13037308-13056676 NM_007972///23106 chr14:50775450-50785518 NM_177625///1087 chr1:143739349-143749678 NM_001038593///26183 chr17:25786580-25790513 NM_001165929///4987 chr3:96104527-96161129 NM_001025613///27833 chr18:67133826-67226791 NM_010307///24421 chr15:83226722-83251774 NM_001004150///20321 chr11:105126425-105141146 NM_172567///8234 chr5:110840017-110874133 NM_016681///9 chr1:485…
CUST_20286_PI428753551	seq7146	NM_025681///NM_001048175///NM_011387///NM_001168600///NM_001164472///NM_198654///NM_009054///NM_134164///NM_001253739///NM_028185///NM_009261///NM_011235///NM_001081081///NM_001166364///NM_001033237///NM_001033042///NM_010880///NM_001127177///NM_207705///NM_025430///NM_008577///NM_001010826///NM_001145930///NM_177093///NM_001253745///NM_177692///NM_177811///NM_175294///NM_176842///NM_001081021///…	25945 chr17:17402686-17459388 NM_025681///23471 chr14:68606027-68655842 NM_001048175///21204 chr12:80955492-80968079 NM_011387///16993 chrX:150983133-151017293 NM_001168600///14083 chr8:107056877-107060928 NM_001164472///1586 chr1:191063021-191084558 NM_198654///21740 chr13:21179931-21194723 NM_009054///28060 chr19:4445908-4477143 NM_134164///13049 chr8:3681737-3690390 NM_001253739///18865 chr11:…
CUST_23437_PI428753551	seq8259	NM_001040435	7582 chr5:33658147-33672197 NM_001040435
CUST_84819_PI428753551	seq29650	NM_001161817///NM_010863	277 chr1:51749766-51915974 NM_001161817///276 chr1:51749766-51915974 NM_010863
CUST_93125_PI428753551	seq32471	NM_010590///NM_025553///NM_134164///NM_011591///NM_026719///NM_028943///NM_172833///NM_001033525///NM_022317///NM_001037955///NM_028150///NM_001033337///NM_025836///NM_008559///NM_009793///NM_175331///NM_001081369///NM_001085373///NM_022811///NM_178872///NM_026603///NM_026283///NM_175245///NM_010476///NM_145490///NM_173862///NM_133835///NM_001170855///NM_001195284///NM_009209///NM_138655///NM_177…	23200 chr14:54567469-54577661 NM_010590///28081 chr19:4962306-4966995 NM_025553///28060 chr19:4445908-4477143 NM_134164///16023 chrX:7899398-7907652 NM_011591///128 chr1:24678544-24766301 NM_026719///5393 chr3:131318986-131344923 NM_028943///27818 chr18:65430997-65478792 NM_172833///11219 chr7:29221928-29232522 NM_001033525///22248 chr13:58553308-58610877 NM_022317///21936 chr13:30660101-30710459…
CUST_63697_PI428753551	seq22290	NM_001159557///NM_001159556	7374 chr5:17781690-17849792 NM_001159557///7376 chr5:17781690-17849792 NM_001159556
CUST_7224_PI428753551	seq2557	NM_008079	21353 chr12:98202300-98259337 NM_008079
CUST_14704_PI428753551	seq5203	NM_026785///NM_009230///NM_001038593///NM_008577///NM_175204///NM_010175///NM_008997///NM_175213///NM_001034900///NM_028150///NM_001110129///NM_028175///NM_177766///NM_010774///NM_177692///NM_175731///NM_001076791///NM_010934///NM_009523///NM_021883///NM_177081///NM_001038592///NM_181278///NM_001146005///NM_001164531///NM_001093760///NM_025962///NM_198110///NM_145987///NM_178020///NM_134164///NM_…	3869 chr2:164769929-164772902 NM_026785///1172 chr1:156428108-156474328 NM_009230///1087 chr1:143739349-143749678 NM_001038593///28262 chr19:8706882-8713897 NM_008577///23203 chr14:54625310-54629556 NM_175204///13010 chr7:144578323-144582436 NM_010175///26427 chr17:33742484-33760486 NM_008997///15398 chr9:81863744-82027491 NM_175213///3542 chr2:150470991-150485063 NM_001034900///7548 chr5:3151456…
CUST_49406_PI428753551	seq17352	NM_001160360///NM_001170855///NM_008997///NM_019682///NM_173033///NM_008078///NM_001160359///NM_008577///NM_011338///NM_172903///NM_021883///NM_133669///NM_175523///NM_010774///NM_026409///NM_198634///NM_001081242///NM_007473///NM_177776///NM_001081021///NM_175245///NM_001162999///NM_011109///NM_009874///NM_001166645///NM_009523///NM_001013786///NM_198619///NM_198110///NM_026283///NM_178610///NM_…	1614 chr1:193173469-193177832 NM_001160360///27672 chr18:46165300-46198818 NM_001170855///26427 chr17:33742484-33760486 NM_008997///8327 chr5:115297110-115300990 NM_019682///5914 chr4:46114746-46138475 NM_173033///1789 chr2:22622327-22693877 NM_008078///1616 chr1:193173577-193177832 NM_001160359///28262 chr19:8706882-8713897 NM_008577///19766 chr11:83572917-83578636 NM_011338///11852 chr7:8034909…
CUST_59308_PI428753551	seq20763	NM_145465	23692 chr14:121286341-121379230 NM_145465
CUST_88265_PI428753551	seq30824	NM_001033274	24491 chr15:88687035-88734219 NM_001033274
CUST_40674_PI428753551	seq14283	NM_023585///NM_001025589///NM_001080706///NM_177815///NM_010740///NM_001037166///NM_018878///NM_001162932///NM_001164231///NM_177766///NM_145432///NM_019747///NM_001243117///NM_011266///NM_001160371///NM_175523///NM_175550///NM_001013786///NM_001008421///NM_009523///NM_172567///NM_175331///NM_028611///NM_001145930///NM_011995///NM_175032///NM_198634///NM_009230///NM_001033128///NM_144959///NM_025…	24985 chr16:15550986-15594518 NM_023585///13571 chr8:70130806-70139197 NM_001025589///28622 chr19:36926079-37014057 NM_001080706///22894 chr14:30654375-30691313 NM_177815///3519 chr2:148436651-148443535 NM_010740///18075 chr10:88729541-88731101 NM_001037166///7470 chr5:27740665-27791339 NM_018878///24938 chr16:10835059-10843235 NM_001162932///18854 chr11:43681998-43722633 NM_001164231///13683 chr…
CUST_33057_PI428753551	seq11593	NM_177692///NM_001112731///NM_001170488///NM_001252651///NM_001146005///NM_177776///NM_172581///NM_001081242///NM_028410///NM_181278///NM_001159351///NM_008078///NM_001033430///NM_023585///NM_133669///NM_133358///NM_026390///NM_001162932///NM_173033///NM_010740///NM_001093760///NM_001081253///NM_010937///NM_177359///NM_008577///NM_001243119///NM_203319///NM_027355///NM_025958///NM_001200002///NM_…	10927 chr7:19505804-19508331 NM_177692///11147 chr7:27689340-27706482 NM_001112731///9715 chr6:85915719-85930284 NM_001170488///6613 chr4:126024659-126044975 NM_001252651///10828 chr7:16234585-16242331 NM_001146005///19495 chr11:72390114-72411713 NM_177776///21254 chr12:84345317-84361821 NM_172581///15270 chr9:67217085-67559703 NM_001081242///12033 chr7:98703363-98718061 NM_028410///22205 chr13:5…
CUST_48690_PI428753551	seq17100	NM_028398	18977 chr11:51584757-51603269 NM_028398
CUST_56202_PI428753551	seq19691	NM_027562///NM_013851///NM_001168223///NM_001168224	10261 chr6:128934381-128984707 NM_027562///20407 chr11:109933406-109995816 NM_013851///10263 chr6:128971160-128984707 NM_001168223///10264 chr6:128971160-128984707 NM_001168224
CUST_81973_PI428753551	seq28687	NM_029492///NM_175518///NM_177229///NM_001164791///NM_023220///NM_011387///NM_008992///NM_172510///NM_201607///NM_001145804///NM_001025313///NM_001081087///NM_177899///NM_013720///NM_001025103///NM_025681///NM_001115130///NM_001170907///NM_011794///NM_198107///NM_018804///NM_001177594///NM_177093///NM_212445///NM_008448///NM_207298///NM_011732///NM_175389///NM_001082553///NM_181315///NM_001163415…	23332 chr14:57832702-57890262 NM_029492///5987 chr4:56876013-56947429 NM_175518///19249 chr11:62401377-62457332 NM_177229///2446 chr2:72285701-72407501 NM_001164791///3272 chr2:126890395-126933235 NM_023220///21204 chr12:80955492-80968079 NM_011387///21263 chr12:84602531-84617466 NM_008992///941 chr1:132026621-132068062 NM_172510///13612 chr8:70724064-70751176 NM_201607///936 chr1:131910458-13193…
CUST_89923_PI428753551	seq31387	NM_001110231///NM_001160293///NM_001110232///NM_001110228///NM_001160292///NM_001110230///NM_010160///NM_001110229	1676 chr2:6539699-7396198 NM_001110231///1681 chr2:6539699-6884996 NM_001160293///1679 chr2:6539699-7396000 NM_001110232///1682 chr2:6539699-6884996 NM_001110228///1680 chr2:6539699-7081302 NM_001160292///1677 chr2:6539699-7081302 NM_001110230///1675 chr2:6539699-6884996 NM_010160///1678 chr2:6539699-7081302 NM_001110229
CUST_85198_PI428753551	seq29778	NM_001039482	1216 chr1:161088378-161131479 NM_001039482
CUST_66690_PI428753551	seq23329	NM_153134///NM_201373///NM_007925	11023 chr7:24530648-24538600 NM_153134///8672 chr5:137111286-137116207 NM_201373///8604 chr5:134702596-134747254 NM_007925
CUST_18053_PI428753551	seq6367	NM_008622///NM_178309///NM_001033469///NM_130860///NM_025593///NM_001161424///NM_010398///NM_175523///NM_011195///NM_029763///NM_001080813///NM_053252///NM_001039159///NM_027412///NM_026029///NM_177670///NM_026445///NM_001114595///NM_025864///NM_001039158///NM_001190409///NM_013534///NM_001008498///NM_001177975///NM_001170884///NM_010587///NM_007782///NM_001159662///NM_001136067///NM_001164057///…	7531 chr5:31140661-31154242 NM_008622///19811 chr11:86058136-86201193 NM_178309///14892 chr9:44434234-44440868 NM_001033469///2125 chr2:32705782-32712784 NM_130860///12920 chr7:141471860-141475153 NM_025593///16505 chrX:74393291-74453778 NM_001161424///26627 chr17:36029977-36032701 NM_010398///9476 chr6:57506502-57535426 NM_175523///26851 chr17:46755663-46763712 NM_011195///3485 chr2:144527745-14…
CUST_22867_PI428753551	seq8052	NM_001076791///NM_001164565///NM_019802///NM_001163851///NM_008992///NM_019797///NM_020275///NM_175389///NM_008044///NM_153600///NM_201607///NM_009515///NM_010508///NM_007608///NM_001033430///NM_025391///NM_029679///NM_033606///NM_197940///NM_011505///NM_001163276///NM_026490///NM_177856///NM_172161///NM_172510///NM_177093///NM_019505///NM_023434///NM_153588///NM_177186///NM_001013019///NM_009054…	22351 chr13:67471513-67484253 NM_001076791///5945 chr4:49443532-49451109 NM_001164565///9584 chr6:72414333-72430707 NM_019802///26061 chr17:24175431-24205562 NM_001163851///21263 chr12:84602531-84617466 NM_008992///15242 chr9:65828926-65908794 NM_019797///23482 chr14:69767472-69784411 NM_020275///5438 chr3:138143538-138159820 NM_175389///28513 chr19:24261453-24280586 NM_008044///9190 chr6:3838152…
CUST_50142_PI428753551	seq17607	NM_023045///NM_010282///NM_019459///NM_030713///NM_033564///NM_030152///NM_018796///NM_001170849///NM_008207///NM_001163628///NM_022320///NM_001025245///NM_001104529///NM_011661///NM_025676///NM_001271766///NM_027193///NM_028888///NM_177366///NM_177670///NM_001024726///NM_133688///NM_172581///NM_133865///NM_172938///NM_001166394///NM_001025312	23521 chr14:70654246-70766628 NM_023045///21705 chr13:14052445-14063401 NM_010282///11267 chr7:30460058-30488609 NM_019459///14832 chr9:40192316-40213604 NM_030713///24972 chr16:13940695-13949357 NM_033564///14010 chr8:105276447-105281939 NM_030152///408 chr1:63176831-63180486 NM_018796///9195 chr6:38551444-38607155 NM_001170849///26626 chr17:36005695-36020560 NM_008207///10497 chr6:145211134-145…
CUST_26882_PI428753551	seq9469	NM_001128170///NM_001159662///NM_177692///NM_172861///NM_019519///NM_019785///NM_001163454///NM_013463///NM_001163853///NM_001167889///NM_008155///NM_001163852///NM_008622///NM_001039157///NM_153408///NM_175523///NM_022323///NM_001128171///NM_001161424///NM_001128169///NM_001033488///NM_007744///NM_173369///NM_009661///NM_001081326///NM_133850///NM_001190409///NM_028148///NM_175692///NM_008363///…	13867 chr8:88697028-88751945 NM_001128170///3779 chr2:158667135-158766334 NM_001159662///10927 chr7:19505804-19508331 NM_177692///4310 chr3:31202856-31310319 NM_172861///23271 chr14:55715877-55722176 NM_019519///21082 chr12:70937857-70964717 NM_019785///18766 chr11:29511757-29515033 NM_001163454///16818 chrX:134588169-134601005 NM_013463///26060 chr17:24175431-24199957 NM_001163853///28005 chr19:…
CUST_24900_PI428753551	seq8777	NM_181072///NM_001044740///NM_001146005///NM_001160370///NM_010590///NM_175331///NM_198417///NM_008577///NM_001093760///NM_194263///NM_177359///NM_025475///NM_001165929///NM_001093759///NM_001085373///NM_001110337///NM_001159351///NM_175308///NM_146253///NM_176912///NM_177815///NM_009739///NM_007514///NM_009523///NM_010615///NM_177323///NM_019747///NM_008081///NM_025879///NM_145987///NM_001081387…	15287 chr9:70207350-70400067 NM_181072///13393 chr8:40862393-40922070 NM_001044740///10828 chr7:16234585-16242331 NM_001146005///49 chr1:11414105-11601821 NM_001160370///23200 chr14:54567469-54577661 NM_010590///18048 chr10:86779005-86838389 NM_175331///11146 chr7:27674661-27706482 NM_198417///28262 chr19:8706882-8713897 NM_008577///22613 chr13:104142153-104178466 NM_001093760///14617 chr9:247208…
CUST_2944_PI428753551	seq1040	NM_175356	4923 chr3:94974731-95006843 NM_175356
CUST_94925_PI428753551	seq33083	NM_001163850///NM_016963///NM_001039371///NM_181048///NM_001163851///NM_175413///NM_011079///NM_001252651///NM_001160360///NM_197996///NM_001190409///NM_177692///NM_001128171///NM_001128170///NM_027355///NM_001033451///NM_001033540///NM_008155///NM_001163848///NM_175181///NM_001007581///NM_175563///NM_018823///NM_001163853///NM_026465///NM_001128169///NM_001163852///NM_133957///NM_001111062///NM_…	26062 chr17:24175431-24205562 NM_001163850///15342 chr9:75497784-75559657 NM_016963///5089 chr3:101855771-101924453 NM_001039371///1615 chr1:193173577-193177832 NM_181048///26061 chr17:24175431-24205562 NM_001163851///5293 chr3:116562973-116583134 NM_175413///8551 chr5:129863435-129879083 NM_011079///6613 chr4:126024659-126044975 NM_001252651///1614 chr1:193173469-193177832 NM_001160360///17602 c…
CUST_31183_PI428753551	seq10941	NM_001012765	25311 chr16:35155636-35304549 NM_001012765
CUST_91716_PI428753551	seq31994	NM_001114595///NM_001001178///NM_001170567///NM_053252///NM_175563///NM_175692///NM_001114596///NM_011763///NM_026950///NM_001114597///NM_001025426///NM_026346	28141 chr19:5707374-5726317 NM_001114595///2323 chr2:58821698-59018606 NM_001001178///7567 chr5:32863721-32994233 NM_001170567///28140 chr19:5707374-5726317 NM_053252///19829 chr11:87089156-87108714 NM_175563///3770 chr2:158375638-158386145 NM_175692///28143 chr19:5707374-5726317 NM_001114596///10039 chr6:118461950-118479273 NM_011763///7852 chr5:73322199-73338639 NM_026950///28142 chr19:5707374-…
CUST_33417_PI428753551	seq11717	NM_001114595///NM_145427///NM_019519///NM_028016///NM_153159///NM_001163852///NM_026445///NM_009425///NM_153089///NM_011061///NM_029423///NM_008326///NM_001190409///NM_026346///NM_016963///NM_028148///NM_001161424///NM_001128171///NM_199007///NM_001177973///NM_001039157///NM_177846///NM_146109///NM_001111062///NM_001033488///NM_001163853///NM_008622///NM_001142937///NM_001039158///NM_197996///NM_…	28141 chr19:5707374-5726317 NM_001114595///19194 chr11:60400624-60417099 NM_145427///23271 chr14:55715877-55722176 NM_019519///10113 chr6:122707568-122713778 NM_028016///6609 chr4:125118414-125127881 NM_153159///26065 chr17:24175431-24199957 NM_001163852///8550 chr5:129846990-129863951 NM_026445///4274 chr3:27317077-27339665 NM_009425///3778 chr2:158666733-158766334 NM_153089///6957 chr4:14074550…
CUST_93122_PI428753551	seq32470	NM_029584///NM_172738///NM_145577	10695 chr7:7130678-7136755 NM_029584///10694 chr7:7114683-7121476 NM_172738///10697 chr7:7202122-7209998 NM_145577
CUST_45819_PI428753551	seq16100	NM_020252///NM_177284	27264 chr17:90033644-91092802 NM_020252///27263 chr17:90033644-91092802 NM_177284
CUST_3565_PI428753551	seq1254	NM_011838	24080 chr15:74747856-74752979 NM_011838
CUST_34723_PI428753551	seq12177	NM_007896///NM_028758///NM_020275///NM_001114879///NM_198107///NM_011798///NM_019483///NM_153167///NM_153588///NM_001010833///NM_027193///NM_001198570///NM_001163628///NM_001113553///NM_172550///NM_025391///NM_175489///NM_177129///NM_001033394///NM_001163848///NM_008448///NM_001109661///NM_001115130///NM_001081221///NM_001167939///NM_001163849///NM_198302///NM_028876///NM_019797///NM_009054///NM_…	3640 chr2:153741287-153773314 NM_007896///12550 chr7:121986722-122021198 NM_028758///23482 chr14:69767472-69784411 NM_020275///22876 chr14:27428847-27483554 NM_001114879///17864 chr10:79894707-79908938 NM_198107///15953 chr9:123852315-123862029 NM_011798///4443 chr3:54755582-54801257 NM_019483///5903 chr4:45342101-45379722 NM_153167///24960 chr16:13358421-13417529 NM_153588///26606 chr17:35841498…
CUST_25436_PI428753551	seq8968	NM_007402	23469 chr14:68497337-68533689 NM_007402
CUST_59509_PI428753551	seq20831	NM_019747///NM_020273///NM_176842///NM_001037713///NM_008207///NM_011995///NM_011661///NM_026511///NM_145958///NM_001165980///NM_001163996///NM_001079876///NM_173033///NM_016720///NM_029748///NM_009523///NM_001013786///NM_183201///NM_025879///NM_001205370///NM_001252587///NM_001252287///NM_001271374///NM_001081387///NM_026785///NM_010956///NM_026602///NM_133767///NM_025299///NM_172550///NM_021883…	8721 chr5:138139702-138155744 NM_019747///6745 chr4:132221025-132261549 NM_020273///9714 chr6:85915719-85930284 NM_176842///19492 chr11:72301629-72313733 NM_001037713///26626 chr17:36005695-36020560 NM_008207///7355 chr5:14514918-14863459 NM_011995///11946 chr7:87427405-87493411 NM_011661///21580 chr12:111713269-111734224 NM_026511///9455 chr6:56777525-56797813 NM_145958///2421 chr2:71055744-7109…
CUST_11367_PI428753551	seq4005	NM_001100444///NM_001100446///NM_001037748	16164 chrX:24474308-24500760 NM_001100444///16165 chrX:24552250-24574895 NM_001100446///29192 chrY:22835091-22861268 NM_001037748
CUST_68386_PI428753551	seq23916	NM_001081411	4395 chr3:41626705-41742514 NM_001081411
CUST_43065_PI428753551	seq15120	NM_001080743///NM_177722	7613 chr5:34660379-34701088 NM_001080743///37 chr1:9908638-9940954 NM_177722
CUST_28531_PI428753551	seq10040	NM_011290	8411 chr5:121204501-121209241 NM_011290
CUST_42479_PI428753551	seq14912	NM_001163848///NM_178309///NM_172291///NM_173186///NM_001159662///NM_008812///NM_009661///NM_030131///NM_001033813///NM_001167889///NM_001128170///NM_011933///NM_001039371///NM_053252///NM_001083894///NM_001161329///NM_001128171///NM_001145435///NM_001083810///NM_177378///NM_025952///NM_010587///NM_172773///NM_001163852///NM_001114596///NM_133702///NM_001093760///NM_026465///NM_175181///NM_001190…	26067 chr17:24175431-24205562 NM_001163848///19811 chr11:86058136-86201193 NM_178309///14674 chr9:35204221-35210925 NM_172291///26066 chr17:24175431-24205562 NM_173186///3779 chr2:158667135-158766334 NM_001159662///6962 chr4:140906360-140952586 NM_008812///19332 chr11:69183885-69197839 NM_009661///1506 chr1:181150931-181168994 NM_030131///14597 chr9:22188166-22202123 NM_001033813///28005 chr19:37…
CUST_14345_PI428753551	seq5075	NM_001173459///NM_001173460///NM_001002898	4229 chr3:15795147-15848487 NM_001173459///4228 chr3:15495754-15575065 NM_001173460///4227 chr3:15371827-15426427 NM_001002898
CUST_70953_PI428753551	seq24823	NM_026302	27758 chr18:60526221-60558762 NM_026302
CUST_30269_PI428753551	seq10629	NM_025729	16562 chrX:85574022-85634469 NM_025729
CUST_93197_PI428753551	seq32496	NM_013676	11168 chr7:28314896-28338719 NM_013676
CUST_62787_PI428753551	seq21969	NM_175652	10415 chr6:136801553-136804431 NM_175652
CUST_85124_PI428753551	seq29753	NM_001029977///NM_001025575///NM_015780///NM_009888///NM_001160303///NM_001160304	1080 chr1:139697919-139781239 NM_001029977///1081 chr1:139810292-139858699 NM_001025575///1077 chr1:139547064-139560222 NM_015780///1082 chr1:140085855-140183411 NM_009888///1078 chr1:139697919-139781239 NM_001160303///1079 chr1:139697919-139781239 NM_001160304
CUST_87993_PI428753551	seq30730	NM_134094///NM_001170866	23891 chr15:37366175-37792428 NM_134094///23889 chr15:37366175-37792000 NM_001170866
CUST_86980_PI428753551	seq30382	NM_001082976///NM_028924	21396 chr12:101648602-101718502 NM_001082976///21395 chr12:101648602-101711573 NM_028924
CUST_85598_PI428753551	seq29913	NM_001081127	17585 chr10:61197112-61273438 NM_001081127
CUST_71963_PI428753551	seq25177	NM_001012434///NM_177815///NM_029752///NM_133767///NM_177103///NM_001168600///NM_001170488///NM_133669///NM_001242368///NM_198110///NM_019820///NM_007782///NM_019682///NM_001243119///NM_028349///NM_001033128///NM_001038594///NM_001136235///NM_176842///NM_029722///NM_001081242///NM_009739///NM_181278///NM_173033///NM_198417///NM_019747///NM_172903///NM_001013786///NM_028611///NM_001038592///NM_176…	12002 chr7:97453204-97459557 NM_001012434///22894 chr14:30654375-30691313 NM_177815///8522 chr5:125441568-125460885 NM_029752///18767 chr11:29526457-29545255 NM_133767///25253 chr16:31959670-32003287 NM_177103///16993 chrX:150983133-151017293 NM_001168600///9715 chr6:85915719-85930284 NM_001170488///16129 chrX:20364608-20400349 NM_133669///13121 chr8:13037308-13056676 NM_001242368///16992 chrX:15…
CUST_89607_PI428753551	seq31280	NM_008997	26427 chr17:33742484-33760486 NM_008997
CUST_32451_PI428753551	seq11382	NM_001081222	27326 chr18:10566512-10610352 NM_001081222
CUST_21532_PI428753551	seq7581	NM_019389///NM_001134475///NM_001134474///NM_001081249///NM_172955	22465 chr13:89655310-89742512 NM_019389///22466 chr13:89655310-89742512 NM_001134475///22467 chr13:89655310-89742512 NM_001134474///22468 chr13:89655310-89742512 NM_001081249///22469 chr13:89709948-89742512 NM_172955
CUST_28118_PI428753551	seq9896	NM_146253///NM_010023	2233 chr2:37425500-37430919 NM_146253///26078 chr17:24426683-24439316 NM_010023
CUST_22715_PI428753551	seq7995	NM_001146060///NM_026603///NM_001145956///NM_001252287///NM_011742///NM_177310///NM_026209///NM_207707///NM_001252282///NM_001205068///NM_025875///NM_177054///NM_172833///NM_001252283///NM_145378///NM_001110216///NM_001037665///NM_033325///NM_027519///NM_010380///NM_178698///NM_178659///NM_009924///NM_153600///NM_178932///NM_001109661///NM_009457///NM_001102407///NM_026701///NM_153586///NM_001252…	15777 chr9:110880322-110900530 NM_001146060///8485 chr5:123907275-123928832 NM_026603///6796 chr4:133661425-133672647 NM_001145956///18636 chr11:6291597-6359094 NM_001252287///14154 chr8:111643443-111671011 NM_011742///24357 chr15:81400188-81454888 NM_177310///22777 chr14:20075636-20083172 NM_026209///21138 chr12:76120419-76177259 NM_207707///18634 chr11:6291597-6359094 NM_001252282///19163 chr11…
CUST_57117_PI428753551	seq20009	NM_183019	161 chr1:34801722-34812754 NM_183019
CUST_11608_PI428753551	seq4088	NM_001003912///NM_028971	4667 chr3:87618751-87738033 NM_001003912///4668 chr3:87736923-87748623 NM_028971
CUST_89931_PI428753551	seq31390	NM_001177756///NM_001177753///NM_001177757///NM_001177754///NM_001177755///NM_133232///NM_001177752///NM_001177758	1706 chr2:11471431-11502090 NM_001177756///1702 chr2:11471431-11502090 NM_001177753///1705 chr2:11471431-11502090 NM_001177757///1701 chr2:11471431-11502090 NM_001177754///1704 chr2:11471431-11502090 NM_001177755///1700 chr2:11471431-11502090 NM_133232///1703 chr2:11471431-11502090 NM_001177752///1707 chr2:11471431-11553929 NM_001177758
CUST_40993_PI428753551	seq14392	NM_001162855	12726 chr7:130532526-130547381 NM_001162855
CUST_22243_PI428753551	seq7829	NM_001271372///NM_010380///NM_053198///NM_026701///NM_001205370///NM_170673///NM_028410///NM_177670///NM_026511///NM_172581///NM_145378///NM_146114///NM_025818///NM_194341///NM_206534///NM_001122992///NM_027922///NM_178897///NM_183201///NM_026177///NM_010508///NM_145497///NM_030147///NM_027462///NM_028838///NM_009634///NM_007389///NM_172462///NM_009909///NM_011661///NM_172401///NM_177054///NM_153…	20359 chr11:106751226-106767765 NM_001271372///26571 chr17:35263094-35267497 NM_010380///28957 chr19:60837277-60861430 NM_053198///17626 chr10:63061617-63077536 NM_026701///3202 chr2:121866970-121936207 NM_001205370///9933 chr6:113282307-113305571 NM_170673///12033 chr7:98703363-98718061 NM_028410///6427 chr4:116551528-116555943 NM_177670///21580 chr12:111713269-111734224 NM_026511///21254 chr12:…
CUST_54712_PI428753551	seq19179	NM_021416	7711 chr5:45529705-45639501 NM_021416
CUST_71544_PI428753551	seq25031	NM_001013019///NM_134141///NM_201607///NM_001164472///NM_025391///NM_175273///NM_023200///NM_007386///NM_001168659///NM_177811///NM_028876///NM_029492///NM_023434///NM_177573///NM_145441///NM_024201///NM_183201///NM_197940///NM_198654///NM_001167939///NM_130895///NM_001163276///NM_007808///NM_011387///NM_001013371///NM_001166364///NM_001024717///NM_172510///NM_011672///NM_181529///NM_026282///NM_…	28285 chr19:8850785-8853909 NM_001013019///13920 chr8:94819818-94838340 NM_134141///13612 chr8:70724064-70751176 NM_201607///14083 chr8:107056877-107060928 NM_001164472///14082 chr8:107056877-107060928 NM_025391///15086 chr9:57537528-57543187 NM_175273///764 chr1:93343645-93367618 NM_023200///5763 chr4:40143265-40199009 NM_007386///22416 chr13:74350317-74359668 NM_001168659///22349 chr13:67405713…
CUST_26443_PI428753551	seq9315	NM_011101	20382 chr11:107933387-108343888 NM_011101
CUST_66220_PI428753551	seq23165	NM_010956///NM_026511///NM_001142963///NM_033606///NM_178897///NM_001252282///NM_146228///NM_011661///NM_019747///NM_001159331///NM_194341///NM_020584///NM_011503///NM_001033331///NM_025818///NM_207245///NM_025475///NM_001005916///NM_016858///NM_001252283///NM_177670///NM_027922///NM_001271373///NM_010508///NM_009457///NM_001252288///NM_001033375///NM_001146059///NM_145495///NM_001122992///NM_153…	18637 chr11:6291597-6359094 NM_010956///21580 chr12:111713269-111734224 NM_026511///29206 chr10:81649069-81667361 NM_001142963///9639 chr6:83057844-83067219 NM_033606///8568 chr5:130255619-130285386 NM_178897///18634 chr11:6291597-6359094 NM_001252282///15776 chr9:110880174-110900530 NM_146228///11946 chr7:87427405-87493411 NM_011661///8721 chr5:138139702-138155744 NM_019747///25616 chr16:8735418…
CUST_8059_PI428753551	seq2852	NM_025412	24127 chr15:75916463-75921560 NM_025412
CUST_4904_PI428753551	seq1727	NM_172476	12489 chr7:118535844-118584686 NM_172476
CUST_40572_PI428753551	seq14247	NM_145395	3216 chr2:122303549-122313730 NM_145395
CUST_54833_PI428753551	seq19221	NM_001044720///NM_001252663///NM_008559///NM_023585///NM_001030307///NM_001164231///NM_025879///NM_001045482///NM_001177673///NM_173033///NM_181315///NM_026283///NM_025299///NM_011109///NM_011995///NM_001081008///NM_001177674///NM_021883///NM_019682///NM_001168600///NM_001112731///NM_011511///NM_011882///NM_198417///NM_019541///NM_178610///NM_172567///NM_001077360///NM_025958///NM_181072///NM_001…	10475 chr6:142587862-142702274 NM_001044720///23515 chr14:70602184-70627065 NM_001252663///14298 chr8:123407082-123410744 NM_008559///24985 chr16:15550986-15594518 NM_023585///16519 chrX:75095854-75109776 NM_001030307///18854 chr11:43681998-43722633 NM_001164231///22614 chr13:104142153-104178466 NM_025879///8808 chr5:143172189-143180743 NM_001045482///21384 chr12:100876682-100908198 NM_001177673/…
CUST_24466_PI428753551	seq8626	NM_001252282///NM_008207///NM_009119///NM_001013028///NM_001243307///NM_177582///NM_001045542///NM_008826///NM_001160371///NM_001271372///NM_133208///NM_016785///NM_027134///NM_028838///NM_178897///NM_007389///NM_001271374///NM_026209///NM_145378///NM_001170849///NM_001033331///NM_011503///NM_001252287///NM_033564///NM_009442///NM_026511///NM_177054///NM_030147///NM_001142963///NM_001205370///NM_…	18634 chr11:6291597-6359094 NM_001252282///26626 chr17:36005695-36020560 NM_008207///23328 chr14:57798189-57804980 NM_009119///18028 chr10:85102627-85117747 NM_001013028///28112 chr19:5453163-5457563 NM_001243307///8470 chr5:123394819-123446486 NM_177582///19108 chr11:58432559-58441622 NM_001045542///17787 chr10:77986949-78009796 NM_008826///48 chr1:11414105-11601821 NM_001160371///20359 chr11:10…
CUST_56497_PI428753551	seq19797	NM_001001454///NM_172510///NM_001115130///NM_133220///NM_001163741///NM_021303///NM_198127///NM_026282///NM_008992///NM_029420///NM_177093///NM_001034862///NM_001162537///NM_001164274///NM_001198571///NM_001163734///NM_028244///NM_001048175///NM_026490///NM_001163415///NM_009318///NM_177811///NM_001081221///NM_028876///NM_001166645///NM_001024717///NM_175363///NM_001109661///NM_013659///NM_001033…	10590 chr7:4119533-4136241 NM_001001454///941 chr1:132026621-132068062 NM_172510///14642 chr9:31030644-31075885 NM_001115130///34 chr1:9798130-9902568 NM_133220///26322 chr17:29695977-29717017 NM_001163741///7286 chr4:156236010-156247616 NM_021303///384 chr1:60409619-60481163 NM_198127///14564 chr9:21755442-21760286 NM_026282///21263 chr12:84602531-84617466 NM_008992///12609 chr7:126688927-126695…
CUST_53672_PI428753551	seq18820	NM_001040131///NM_028888///NM_030250///NM_024450///NM_024182///NM_001080775///NM_001146059///NM_001005916///NM_023045///NM_009924///NM_133688///NM_010508///NM_172586///NM_178932///NM_033606///NM_001025312///NM_030152///NM_001112697///NM_207245///NM_020584///NM_146228///NM_177681///NM_153586///NM_172581///NM_019914///NM_025676///NM_198004///NM_173862///NM_001033041///NM_001172147///NM_001013381///…	12437 chr7:111067985-111083030 NM_001040131///14012 chr8:105280409-105289528 NM_028888///17508 chr10:52417547-52440192 NM_030250///28745 chr19:44203288-44244016 NM_024450///27340 chr18:12128850-12157367 NM_024182///19593 chr11:75656015-75674634 NM_001080775///15775 chr9:110880174-110900530 NM_001146059///26230 chr17:26973179-26976203 NM_001005916///23521 chr14:70654246-70766628 NM_023045///6860 c…
CUST_86288_PI428753551	seq30149	NM_001002764	19570 chr11:74925872-75164448 NM_001002764
CUST_46125_PI428753551	seq16209	NM_023892///NM_008319///NM_010493	14514 chr9:21029373-21030531 NM_023892///14515 chr9:21032038-21039036 NM_008319///14513 chr9:21015960-21028796 NM_010493
CUST_45660_PI428753551	seq16045	NM_133220///NM_001145978///NM_001168562///NM_177547///NM_010926///NM_175558///NM_175204///NM_145229///NM_001076791///NM_001037759///NM_053164///NM_001167939///NM_025884///NM_011348///NM_001013028///NM_011672///NM_020275///NM_028993///NM_001168561///NM_011232///NM_030691///NM_033606	34 chr1:9798130-9902568 NM_133220///23306 chr14:56575619-56659798 NM_001145978///10768 chr7:12977848-12985716 NM_001168562///35 chr1:9798130-9902568 NM_177547///14230 chr8:120653914-120668112 NM_010926///10769 chr7:12977848-12985716 NM_175558///23203 chr14:54625310-54629556 NM_175204///15045 chr9:54950257-54950954 NM_145229///22351 chr13:67471513-67484253 NM_001076791///36 chr1:9848281-9902568 NM…
CUST_68360_PI428753551	seq23907	NM_207233	864 chr1:120340582-120343174 NM_207233
CUST_39835_PI428753551	seq13991	NM_001205282///NM_011686///NM_001104627///NM_009485	4162 chr2:181991226-182001087 NM_001205282///23136 chr14:51411001-51418882 NM_011686///8196 chr5:109330381-109364481 NM_001104627///7290 chr4:156331126-156339496 NM_009485
CUST_47521_PI428753551	seq16696	NM_029482///NM_001025589///NM_027355///NM_001081253///NM_001160371///NM_139309///NM_020621///NM_001166645///NM_026557///NM_011882///NM_177790///NM_008317///NM_201368///NM_021041///NM_145490///NM_203319///NM_028049///NM_173033///NM_009008///NM_181315///NM_001252664///NM_007473///NM_175032///NM_025283///NM_001195284///NM_198634///NM_026719///NM_009184///NM_176842///NM_012027///NM_001012434///NM_133…	4586 chr3:79629079-79632819 NM_029482///13571 chr8:70130806-70139197 NM_001025589///25264 chr16:32277461-32301439 NM_027355///23874 chr15:36150060-36164884 NM_001081253///48 chr1:11414105-11601821 NM_001160371///5975 chr4:53714182-53763271 NM_139309///16647 chrX:100590154-100594869 NM_020621///13663 chr8:71908606-71918851 NM_001166645///7998 chr5:91948904-91963068 NM_026557///1141 chr1:153749426-…
CUST_47778_PI428753551	seq16784	NM_011511///NM_007782///NM_001243119///NM_175731///NM_026719///NM_025836///NM_019820///NM_001162999///NM_026390///NM_198110///NM_018878///NM_025283///NM_008577///NM_008997///NM_025299///NM_181278///NM_001045482///NM_007473///NM_177323///NM_001081420///NM_009517///NM_177359///NM_025430///NM_176842///NM_009230///NM_177103///NM_177776///NM_001033128///NM_138655///NM_175204///NM_198417///NM_001200002…	10477 chr6:142587862-142702274 NM_011511///6614 chr4:126024659-126044975 NM_007782///15959 chr9:124291804-124312694 NM_001243119///27011 chr17:56953490-56982126 NM_175731///128 chr1:24678544-24766301 NM_026719///26977 chr17:56278962-56290511 NM_025836///23284 chr14:55878920-55884256 NM_019820///4583 chr3:79455971-79567679 NM_001162999///895 chr1:128244181-128279377 NM_026390///16992 chrX:15098313…
CUST_62602_PI428753551	seq21899	NM_001163741///NM_001122992///NM_026511///NM_001205371///NM_001163276///NM_029679///NM_183201///NM_007389///NM_027134///NM_001100116///NM_001163850///NM_198107///NM_153588///NM_198616///NM_010937///NM_001271374///NM_001252282///NM_026209///NM_001045482///NM_026282///NM_194341///NM_001122899///NM_146253///NM_021326///NM_001142963///NM_026166///NM_008997///NM_033564///NM_013659///NM_172462///NM_001…	26322 chr17:29695977-29717017 NM_001163741///6744 chr4:132221025-132261549 NM_001122992///21580 chr12:111713269-111734224 NM_026511///3203 chr2:121867705-121936207 NM_001205371///17863 chr10:79894707-79908938 NM_001163276///21875 chr13:24638648-24733806 NM_029679///19741 chr11:82952102-82964850 NM_183201///2460 chr2:73563281-73580306 NM_007389///15234 chr9:65435782-65453054 NM_027134///29232 chr1…
CUST_88072_PI428753551	seq30758	NM_001033365	24069 chr15:73786936-73839671 NM_001033365
CUST_39893_PI428753551	seq14012	NM_016811	18446 chr10:128720136-128744056 NM_016811
CUST_31861_PI428753551	seq11176	NM_001038710///NM_016711	15344 chr9:75565622-75599133 NM_001038710///15343 chr9:75565622-75611325 NM_016711
CUST_2742_PI428753551	seq969	NM_010390///NM_001267808///NM_023124///NM_001198561///NM_010394///NM_010392///NM_001201460///NM_207648///NM_010380///NM_010391///NM_001198560///NM_001143689	26573 chr17:35320558-35325099 NM_010390///26572 chr17:35263123-35266730 NM_001267808///26577 chr17:35424847-35428361 NM_023124///26579 chr17:35439155-35443773 NM_001198561///26581 chr17:35439155-35443773 NM_010394///26574 chr17:35342333-35345722 NM_010392///26582 chr17:35439167-35443770 NM_001201460///26578 chr17:35424877-35428361 NM_207648///26571 chr17:35263094-35267497 NM_010380///26583 chr17:…
CUST_47325_PI428753551	seq16623	NM_030732///NM_023526///NM_146578///NM_001025103	4263 chr3:22076652-22216594 NM_030732///22769 chr14:18271142-18284000 NM_023526///2607 chr2:86020640-86044808 NM_146578///12916 chr7:141461094-141466602 NM_001025103
CUST_28144_PI428753551	seq9904	NM_001045483///NM_027115	12793 chr7:138835818-138846267 NM_001045483///12792 chr7:138835818-138846267 NM_027115
[truncated: 34,638 more rows]
